# Supplementary material for: Origins and Long-Term Patterns of Copy-Number Variation in Rhesus Macaques
Source: Mol Biol Evol. 2020 Nov 23;38(4):1460–71. doi: 10.1093/molbev/msaa303 (PMC8042740; doi:10.1093/molbev/msaa303)
Supplement: msaa303_Supplementary_Data [file msaa303_supplementary_data.zip]

Archive with 2 entries (2 files):
- FiguresS1-7.pdf
- TablesS1-6.xlsx
