# Supplementary material for: Origins and Long-Term Patterns of Copy-Number Variation in Rhesus Macaques
Source: Mol Biol Evol. 2020 Nov 23;38(4):1460–71. doi: 10.1093/molbev/msaa303 (PMC8042740; doi:10.1093/molbev/msaa303)
Supplement: msaa303_Supplementary_Data [file msaa303_supplementary_data.zip › TablesS1-6.xlsx]

## Sheet: TableS1
Table S1: The 32 macaque individuals sampled with their pedigree information. Ages reported in years.
Family ID	Individual ID	Relationship	Sex	Mother ID	Mother age	Father ID	Father age	Child ID
8-f1	39214	Father	Male	NA	NA	NA	NA	39243
8-f1	39238	Mother	Female	NA	NA	NA	NA	39243
8-f1	39243	F1	Male	39238	3.493	39214	26.485	39317
8-f2	39237	Mother	Female	NA	NA	NA	NA	39317
8-f2	39317	F1	Female	39237	8.444	39243	5.353	NA
16	39216	Father	Male	NA	NA	NA	NA	39313;39226
16-left-f1	39228	Mother	Female	NA	NA	NA	NA	39313
16-left-f1	39313	F1	Male	39228	8.208	39216	16.49	NA
16-left-f2	39320	Mother	Female	NA	NA	NA	NA	39242
16-left-f2	39242	F1	Female	39320	8.595	39313	4.449	NA
16-right-f1	39222	Mother	Female	NA	NA	NA	NA	39226
16-right-f1	39226	F1	Male	39222	3.433	39216	6.485	39230
16-right-f2	39224	Mother	Female	NA	NA	NA	NA	39230
16-right-f2	39230	F1	Female	39224	5.548	39226	4.423	NA
17	39309	Father	Male	NA	NA	NA	NA	39234;39227
17-left-f1	39310	Mother	Female	NA	NA	NA	NA	39234
17-left-f1	39234	F1	Male	39310	11.548	39309	13.411	39316
17-left-f2	39235	Mother	Female	NA	NA	NA	NA	39316
17-left-f2	39316	F1	Female	39235	3.693	39234	5.504	NA
17-right-f1	39219	Mother	Female	NA	NA	NA	NA	39227
17-right-f1	39227	F1	Male	39219	5.479	39309	5.423	39231
17-right-f2	39218	Mother	Female	NA	NA	NA	NA	39231
17-right-f2	39231	F1	Female	39218	11.189	39227	5.288	NA
27	39223	Father	Male	NA	NA	NA	NA	39318;39229
27-left-f1	39215	Mother	Female	NA	NA	NA	NA	39318
27-left-f1	39318	F1	Male	39215	21.627	39223	15.715	39314
27-left-f2	39239	Mother	Female	NA	NA	NA	NA	39314
27-left-f2	39314	F1	Female	39239	4.471	39318	3.844	NA
27-right-f1	39225	Mother	Female	NA	NA	NA	NA	39229
27-right-f1	39229	F1	Male	39225	4.477	39223	5.542	39319
27-right-f2	39217	Mother	Female	NA	NA	NA	NA	39319
27-right-f2	39319	F1	Female	39217	13.29	39229	4.307	NA

## Sheet: TableS2
Table S2: CNV calls from 32 macaque individuals (CNV.freq = # individuals with CNV / 32 total individuals)
Chromosome	Pos	Length	CNV.Type	CNV.freq	denovo.CNV	denovo.individual	Maternal age	Paternal age
chr1	89943	528	<DUP>	0.65625	FALSE	NA	NA	NA
chr1	130740	935	<DEL>	0.28125	FALSE	NA	NA	NA
chr1	218574	960	<DUP>	0.90625	FALSE	NA	NA	NA
chr1	219608	470	<DUP>	0.625	FALSE	NA	NA	NA
chr1	519434	22148	<DUP>	0.5625	FALSE	NA	NA	NA
chr1	519473	22560	<DUP>	0.5625	FALSE	NA	NA	NA
chr1	520173	21627	<DEL>	0.65625	FALSE	NA	NA	NA
chr1	525401	405	<DEL>	0.25	FALSE	NA	NA	NA
chr1	541132	49440	<DEL>	0.125	FALSE	NA	NA	NA
chr1	552968	29266	<DUP>	0.03125	TRUE	39319	13.29	4.307
chr1	766381	552	<DEL>	0.53125	FALSE	NA	NA	NA
chr1	1117696	4326	<DEL>	0.1875	FALSE	NA	NA	NA
chr1	1151866	2676	<DEL>	0.5	FALSE	NA	NA	NA
chr1	1166390	1196	<DEL>	0.59375	FALSE	NA	NA	NA
chr1	1408621	1145	<DEL>	0.375	FALSE	NA	NA	NA
chr1	1409564	510	<DEL>	0.875	FALSE	NA	NA	NA
chr1	1564979	395	<DEL>	0.5	FALSE	NA	NA	NA
chr1	1602888	1158	<DEL>	0.5625	FALSE	NA	NA	NA
chr1	1774887	611	<DEL>	0.46875	FALSE	NA	NA	NA
chr1	1831576	407	<DEL>	0.34375	FALSE	NA	NA	NA
chr1	1832858	2270	<DEL>	0.09375	FALSE	NA	NA	NA
chr1	1870965	636	<DEL>	0.40625	FALSE	NA	NA	NA
chr1	1882251	262	<DEL>	0.5625	FALSE	NA	NA	NA
chr1	2040238	482	<DEL>	0.9375	FALSE	NA	NA	NA
chr1	2140601	488	<DEL>	0.5	FALSE	NA	NA	NA
chr1	2311237	501	<DEL>	0.625	FALSE	NA	NA	NA
chr1	2329280	425	<DEL>	0.59375	FALSE	NA	NA	NA
chr1	2423854	952	<DEL>	0.53125	FALSE	NA	NA	NA
chr1	2477716	472	<DEL>	0.40625	FALSE	NA	NA	NA
chr1	2539844	531	<DEL>	0.71875	FALSE	NA	NA	NA
chr1	2553276	774	<DEL>	0.09375	FALSE	NA	NA	NA
chr1	2614207	4835	<DEL>	0.125	FALSE	NA	NA	NA
chr1	2838922	991	<DUP>	0.71875	FALSE	NA	NA	NA
chr1	2865339	1274	<DEL>	0.4375	FALSE	NA	NA	NA
chr1	3117699	698	<DEL>	0.875	FALSE	NA	NA	NA
chr1	3138961	594	<DEL>	0.03125	FALSE	NA	NA	NA
chr1	3486369	483	<DEL>	0.84375	FALSE	NA	NA	NA
chr1	5020127	681	<DEL>	0.15625	FALSE	NA	NA	NA
chr1	5127713	213	<DEL>	0.59375	FALSE	NA	NA	NA
chr1	5423738	804	<DEL>	0.75	FALSE	NA	NA	NA
chr1	6129006	1266	<DEL>	0.125	FALSE	NA	NA	NA
chr1	6561723	367	<DUP>	0.90625	FALSE	NA	NA	NA
chr1	8610496	529	<DEL>	0.9375	FALSE	NA	NA	NA
chr1	9439007	390	<DEL>	0.46875	FALSE	NA	NA	NA
chr1	11170307	1679	<DEL>	0.9375	FALSE	NA	NA	NA
chr1	14013142	1352	<DEL>	0.125	FALSE	NA	NA	NA
chr1	14326298	23527	<DUP>	0.3125	FALSE	NA	NA	NA
chr1	15732830	635	<DEL>	0.84375	FALSE	NA	NA	NA
chr1	17632742	1351	<DEL>	0.84375	FALSE	NA	NA	NA
chr1	21689227	355	<DEL>	0.78125	FALSE	NA	NA	NA
chr1	22505376	664	<DUP>	0.875	FALSE	NA	NA	NA
chr1	23304842	676	<DEL>	0.75	FALSE	NA	NA	NA
chr1	24413181	542	<DEL>	0.9375	FALSE	NA	NA	NA
chr1	28524401	656	<DEL>	0.125	FALSE	NA	NA	NA
chr1	29199305	620	<DEL>	0.3125	FALSE	NA	NA	NA
chr1	29525984	881	<DEL>	0.03125	FALSE	NA	NA	NA
chr1	30462287	391	<DUP>	0.75	FALSE	NA	NA	NA
chr1	30508964	955	<DEL>	0.6875	FALSE	NA	NA	NA
chr1	30683757	1646	<DEL>	0.5625	FALSE	NA	NA	NA
chr1	31394208	825	<DEL>	0.6875	FALSE	NA	NA	NA
chr1	40855718	3555	<DEL>	0.3125	FALSE	NA	NA	NA
chr1	40871384	546	<DEL>	0.84375	FALSE	NA	NA	NA
chr1	43697538	651	<DUP>	0.71875	FALSE	NA	NA	NA
chr1	45659994	6604	<DEL>	0.03125	FALSE	NA	NA	NA
chr1	50811456	1118	<DEL>	0.09375	FALSE	NA	NA	NA
chr1	51513126	1518	<DEL>	0.1875	FALSE	NA	NA	NA
chr1	52853071	662	<DEL>	0.9375	FALSE	NA	NA	NA
chr1	53193636	487	<DEL>	0.78125	FALSE	NA	NA	NA
chr1	53208669	934	<DEL>	0.09375	FALSE	NA	NA	NA
chr1	54030854	571	<DEL>	0.34375	FALSE	NA	NA	NA
chr1	54083113	605	<DEL>	0.40625	FALSE	NA	NA	NA
chr1	55647226	1883	<DEL>	0.125	FALSE	NA	NA	NA
chr1	55904948	6603	<DEL>	0.1875	FALSE	NA	NA	NA
chr1	57080859	490	<DEL>	0.71875	FALSE	NA	NA	NA
chr1	57295352	596	<DEL>	0.75	FALSE	NA	NA	NA
chr1	58388006	772	<DEL>	0.78125	FALSE	NA	NA	NA
chr1	59760136	548	<DEL>	0.125	FALSE	NA	NA	NA
chr1	62602822	620	<DEL>	0.28125	FALSE	NA	NA	NA
chr1	62818039	573	<DEL>	0.4375	FALSE	NA	NA	NA
chr1	63296982	1683	<DEL>	0.34375	FALSE	NA	NA	NA
chr1	66510643	667	<DEL>	0.625	FALSE	NA	NA	NA
chr1	66948685	2256	<DEL>	0.15625	FALSE	NA	NA	NA
chr1	67535587	2023	<DEL>	0.4375	FALSE	NA	NA	NA
chr1	68820836	1163	<DEL>	0.78125	FALSE	NA	NA	NA
chr1	68980475	1912	<DEL>	0.15625	FALSE	NA	NA	NA
chr1	70075162	1002	<DEL>	0.53125	FALSE	NA	NA	NA
chr1	70692129	1906	<DEL>	0.09375	FALSE	NA	NA	NA
chr1	72132584	434	<DEL>	0.9375	FALSE	NA	NA	NA
chr1	72359075	6066	<DEL>	0.21875	FALSE	NA	NA	NA
chr1	74367679	7171	<DEL>	0.9375	FALSE	NA	NA	NA
chr1	74721346	2891	<DEL>	0.78125	FALSE	NA	NA	NA
chr1	74984714	5343	<DEL>	0.625	FALSE	NA	NA	NA
chr1	76486996	573	<DEL>	0.1875	FALSE	NA	NA	NA
chr1	77629174	638	<DEL>	0.4375	FALSE	NA	NA	NA
chr1	77647006	1066	<DEL>	0.40625	FALSE	NA	NA	NA
chr1	78320254	1328	<DEL>	0.375	FALSE	NA	NA	NA
chr1	78707710	634	<DEL>	0.125	FALSE	NA	NA	NA
chr1	79054412	1368	<DEL>	0.3125	FALSE	NA	NA	NA
chr1	79244772	3297	<DEL>	0.71875	FALSE	NA	NA	NA
chr1	79384023	492	<DEL>	0.53125	FALSE	NA	NA	NA
chr1	80555455	364	<DEL>	0.5625	FALSE	NA	NA	NA
chr1	81799727	778	<DEL>	0.28125	FALSE	NA	NA	NA
chr1	87854768	426	<DEL>	0.78125	FALSE	NA	NA	NA
chr1	88088512	1045	<DEL>	0.9375	FALSE	NA	NA	NA
chr1	89554143	4371	<DEL>	0.25	FALSE	NA	NA	NA
chr1	90313532	2318	<DEL>	0.09375	FALSE	NA	NA	NA
chr1	90700852	2111	<DEL>	0.9375	FALSE	NA	NA	NA
chr1	92691434	776	<DEL>	0.90625	FALSE	NA	NA	NA
chr1	94751571	931	<DEL>	0.25	FALSE	NA	NA	NA
chr1	95345222	793	<DEL>	0.65625	FALSE	NA	NA	NA
chr1	96209577	1139	<DEL>	0.21875	FALSE	NA	NA	NA
chr1	96752513	488	<DEL>	0.65625	FALSE	NA	NA	NA
chr1	102827715	1128	<DEL>	0.15625	FALSE	NA	NA	NA
chr1	104270454	369	<DEL>	0.125	FALSE	NA	NA	NA
chr1	105122610	450	<DEL>	0.6875	FALSE	NA	NA	NA
chr1	105124814	2857	<DEL>	0.71875	FALSE	NA	NA	NA
chr1	105183596	1905	<DEL>	0.09375	FALSE	NA	NA	NA
chr1	105822196	33695	<DEL>	0.84375	FALSE	NA	NA	NA
chr1	106105452	3265	<DEL>	0.1875	FALSE	NA	NA	NA
chr1	106344332	5913	<DEL>	0.9375	FALSE	NA	NA	NA
chr1	106716100	8188	<DEL>	0.125	FALSE	NA	NA	NA
chr1	106935679	783	<DEL>	0.09375	FALSE	NA	NA	NA
chr1	107301822	396	<DEL>	0.46875	FALSE	NA	NA	NA
chr1	107453781	6314	<DEL>	0.9375	FALSE	NA	NA	NA
chr1	107843122	6029	<DEL>	0.3125	FALSE	NA	NA	NA
chr1	108295339	683	<DEL>	0.78125	FALSE	NA	NA	NA
chr1	110702833	15867	<DEL>	0.0625	FALSE	NA	NA	NA
chr1	111457433	1536	<DEL>	0.625	FALSE	NA	NA	NA
chr1	111478665	1084	<DEL>	0.9375	FALSE	NA	NA	NA
chr1	111479606	682	<DEL>	0.8125	FALSE	NA	NA	NA
chr1	111823375	625	<DEL>	0.1875	FALSE	NA	NA	NA
chr1	121046316	603	<DEL>	0.9375	FALSE	NA	NA	NA
chr1	121358771	3545	<DEL>	0.125	FALSE	NA	NA	NA
chr1	121358771	6374	<DEL>	0.0625	FALSE	NA	NA	NA
chr1	121871592	969	<DEL>	0.59375	FALSE	NA	NA	NA
chr1	121879548	2177	<DEL>	0.4375	FALSE	NA	NA	NA
chr1	121924136	919	<DEL>	0.1875	FALSE	NA	NA	NA
chr1	121935842	1264	<DEL>	0.375	FALSE	NA	NA	NA
chr1	122652686	449	<DEL>	0.78125	FALSE	NA	NA	NA
chr1	123038965	464	<DEL>	0.75	FALSE	NA	NA	NA
chr1	123161913	827	<DEL>	0.8125	FALSE	NA	NA	NA
chr1	124936067	343	<DEL>	0.03125	FALSE	NA	NA	NA
chr1	125986855	812	<DEL>	0.1875	FALSE	NA	NA	NA
chr1	126676061	464	<DUP>	0.40625	FALSE	NA	NA	NA
chr1	126862742	800	<DUP>	0.34375	FALSE	NA	NA	NA
chr1	126863460	847	<DUP>	0.21875	FALSE	NA	NA	NA
chr1	126863587	2686	<DUP>	0.375	FALSE	NA	NA	NA
chr1	126866130	1924	<DEL>	0.0625	FALSE	NA	NA	NA
chr1	126907431	3748	<DEL>	0.34375	FALSE	NA	NA	NA
chr1	126907838	2531	<DEL>	0.53125	FALSE	NA	NA	NA
chr1	126909230	592	<DEL>	0.59375	FALSE	NA	NA	NA
chr1	127026392	1714	<DEL>	0.25	FALSE	NA	NA	NA
chr1	127619132	17751	<DEL>	0.84375	FALSE	NA	NA	NA
chr1	127987600	966	<DEL>	0.09375	FALSE	NA	NA	NA
chr1	128076273	8325	<DEL>	0.53125	FALSE	NA	NA	NA
chr1	129737117	561	<DEL>	0.65625	FALSE	NA	NA	NA
chr1	131344129	667	<DEL>	0.90625	FALSE	NA	NA	NA
chr1	131577625	854	<DEL>	0.125	FALSE	NA	NA	NA
chr1	131730794	550	<DEL>	0.875	FALSE	NA	NA	NA
chr1	133071919	1340	<DEL>	0.90625	FALSE	NA	NA	NA
chr1	133103777	2699	<DEL>	0.09375	FALSE	NA	NA	NA
chr1	134161473	437	<DEL>	0.34375	FALSE	NA	NA	NA
chr1	135536683	933	<DEL>	0.34375	FALSE	NA	NA	NA
chr1	136169098	95928	<DEL>	0.71875	FALSE	NA	NA	NA
chr1	136295835	98035	<DEL>	0.9375	FALSE	NA	NA	NA
chr1	137858474	460	<DEL>	0.625	FALSE	NA	NA	NA
chr1	140415251	602	<DEL>	0.75	FALSE	NA	NA	NA
chr1	141605749	1218	<DEL>	0.34375	FALSE	NA	NA	NA
chr1	141831507	333	<DEL>	0.125	FALSE	NA	NA	NA
chr1	142723927	5715	<DEL>	0.75	FALSE	NA	NA	NA
chr1	146511950	496	<DEL>	0.71875	FALSE	NA	NA	NA
chr1	147138655	1126	<DEL>	0.1875	FALSE	NA	NA	NA
chr1	147674592	664	<DEL>	0.21875	FALSE	NA	NA	NA
chr1	148472346	473	<DEL>	0.0625	FALSE	NA	NA	NA
chr1	148701290	635	<DEL>	0.03125	FALSE	NA	NA	NA
chr1	149526694	345	<DEL>	0.90625	FALSE	NA	NA	NA
chr1	150690698	1261	<DEL>	0.5	FALSE	NA	NA	NA
chr1	150692202	596	<DEL>	0.5625	FALSE	NA	NA	NA
chr1	150841393	762	<DEL>	0.34375	FALSE	NA	NA	NA
chr1	151323839	362	<DEL>	0.90625	FALSE	NA	NA	NA
chr1	151727263	6347	<DEL>	0.1875	FALSE	NA	NA	NA
chr1	155163407	851	<DEL>	0.5625	FALSE	NA	NA	NA
chr1	156742513	652	<DEL>	0.09375	FALSE	NA	NA	NA
chr1	162777590	731	<DEL>	0.03125	FALSE	NA	NA	NA
chr1	164227442	998	<DEL>	0.09375	FALSE	NA	NA	NA
chr1	171089669	900	<DEL>	0.09375	FALSE	NA	NA	NA
chr1	171452651	661	<DEL>	0.84375	FALSE	NA	NA	NA
chr1	174159044	1946	<DEL>	0.4375	FALSE	NA	NA	NA
chr1	174512707	1956	<DEL>	0.71875	FALSE	NA	NA	NA
chr1	174661790	2049	<DEL>	0.15625	FALSE	NA	NA	NA
chr1	176332768	1599	<DEL>	0.78125	FALSE	NA	NA	NA
chr1	177261130	561	<DEL>	0.71875	FALSE	NA	NA	NA
chr1	179451735	558	<DEL>	0.03125	FALSE	NA	NA	NA
chr1	181569351	397	<DEL>	0.46875	FALSE	NA	NA	NA
chr1	182753371	952	<DEL>	0.9375	FALSE	NA	NA	NA
chr1	185982262	424	<DUP>	0.90625	FALSE	NA	NA	NA
chr1	187133389	338	<DEL>	0.90625	FALSE	NA	NA	NA
chr1	187484234	524	<DEL>	0.8125	FALSE	NA	NA	NA
chr1	188918333	955	<DEL>	0.15625	FALSE	NA	NA	NA
chr1	193355191	4372	<DEL>	0.25	FALSE	NA	NA	NA
chr1	194488515	610	<DEL>	0.25	FALSE	NA	NA	NA
chr1	196555062	3820	<DEL>	0.1875	FALSE	NA	NA	NA
chr1	196811501	706	<DEL>	0.28125	FALSE	NA	NA	NA
chr1	197335435	6792	<DEL>	0.3125	FALSE	NA	NA	NA
chr1	199674657	383	<DEL>	0.90625	FALSE	NA	NA	NA
chr1	199831018	745	<DEL>	0.875	FALSE	NA	NA	NA
chr1	201011518	7535	<DEL>	0.8125	FALSE	NA	NA	NA
chr1	201899376	968	<DEL>	0.46875	FALSE	NA	NA	NA
chr1	202260740	568	<DEL>	0.34375	FALSE	NA	NA	NA
chr1	203067220	346	<DEL>	0.53125	FALSE	NA	NA	NA
chr1	203713757	635	<DEL>	0.84375	FALSE	NA	NA	NA
chr1	203789400	791	<DEL>	0.125	FALSE	NA	NA	NA
chr1	204993863	1611	<DEL>	0.8125	FALSE	NA	NA	NA
chr1	205626191	415	<DEL>	0.1875	FALSE	NA	NA	NA
chr1	207172187	611	<DEL>	0.28125	FALSE	NA	NA	NA
chr1	207502040	375	<DEL>	0.5	FALSE	NA	NA	NA
chr1	207734236	617	<DEL>	0.90625	FALSE	NA	NA	NA
chr1	208264687	1972	<DEL>	0.1875	FALSE	NA	NA	NA
chr1	208585245	800	<DEL>	0.40625	FALSE	NA	NA	NA
chr1	208812645	1614	<DEL>	0.03125	FALSE	NA	NA	NA
chr1	208960061	1468	<DEL>	0.09375	FALSE	NA	NA	NA
chr1	209617753	2781	<DEL>	0.28125	FALSE	NA	NA	NA
chr1	213074454	611	<DEL>	0.3125	FALSE	NA	NA	NA
chr1	215756043	1828	<DEL>	0.125	FALSE	NA	NA	NA
chr1	216255019	1421	<DEL>	0.84375	FALSE	NA	NA	NA
chr1	216281758	2883	<DEL>	0.34375	FALSE	NA	NA	NA
chr1	218231849	568	<DEL>	0.375	FALSE	NA	NA	NA
chr1	222425691	474	<DEL>	0.1875	FALSE	NA	NA	NA
chr1	222549946	35193	<DEL>	0.78125	FALSE	NA	NA	NA
chr1	222618464	634	<DUP>	0.90625	FALSE	NA	NA	NA
chr1	222722511	10451	<DEL>	0.3125	FALSE	NA	NA	NA
chr1	222789975	797	<DEL>	0.03125	FALSE	NA	NA	NA
chr1	222818362	598	<DUP>	0.3125	FALSE	NA	NA	NA
chr1	222818474	1234	<DEL>	0.09375	FALSE	NA	NA	NA
chr1	223099283	238	<DEL>	0.78125	FALSE	NA	NA	NA
chr1	223230449	681	<DUP>	0.40625	FALSE	NA	NA	NA
chr1	223246113	459	<DEL>	0.09375	FALSE	NA	NA	NA
chr1	223399189	380	<DEL>	0.3125	FALSE	NA	NA	NA
chr1	223453437	3359	<DUP>	0.90625	FALSE	NA	NA	NA
chr1	223453415	1143	<DUP>	0.9375	FALSE	NA	NA	NA
chr1	223453597	2058	<DEL>	0.125	FALSE	NA	NA	NA
chr1	223455923	844	<DUP>	0.375	FALSE	NA	NA	NA
chr1	223925948	402	<DEL>	0.875	FALSE	NA	NA	NA
chr1	224557026	1190	<DEL>	0.71875	FALSE	NA	NA	NA
chr1	224679963	78733	<DEL>	0.65625	FALSE	NA	NA	NA
chr2	118319	48154	<DEL>	0.90625	FALSE	NA	NA	NA
chr2	119098	49880	<DEL>	0.5	FALSE	NA	NA	NA
chr2	119139	47304	<DEL>	0.9375	FALSE	NA	NA	NA
chr2	167041	1898	<DEL>	0.78125	FALSE	NA	NA	NA
chr2	406864	6641	<DEL>	0.5	FALSE	NA	NA	NA
chr2	1073236	683	<DEL>	0.65625	FALSE	NA	NA	NA
chr2	1102942	836	<DEL>	0.4375	FALSE	NA	NA	NA
chr2	1309710	683	<DEL>	0.09375	FALSE	NA	NA	NA
chr2	1903219	537	<DEL>	0.4375	FALSE	NA	NA	NA
chr2	2069112	2372	<DEL>	0.34375	FALSE	NA	NA	NA
chr2	2189619	341	<DEL>	0.125	FALSE	NA	NA	NA
chr2	2372815	1081	<DEL>	0.28125	FALSE	NA	NA	NA
chr2	2389731	698	<DEL>	0.25	FALSE	NA	NA	NA
chr2	3515632	395	<DUP>	0.65625	FALSE	NA	NA	NA
chr2	3964355	689	<DEL>	0.46875	FALSE	NA	NA	NA
chr2	4753183	873	<DEL>	0.34375	FALSE	NA	NA	NA
chr2	5064942	6155	<DEL>	0.0625	FALSE	NA	NA	NA
chr2	6433524	432	<DEL>	0.78125	FALSE	NA	NA	NA
chr2	6585257	1334	<DEL>	0.4375	FALSE	NA	NA	NA
chr2	8220289	830	<DEL>	0.34375	FALSE	NA	NA	NA
chr2	8520087	385	<DEL>	0.3125	FALSE	NA	NA	NA
chr2	9210163	1616	<DEL>	0.125	FALSE	NA	NA	NA
chr2	9876054	777	<DEL>	0.1875	FALSE	NA	NA	NA
chr2	10326572	4212	<DEL>	0.3125	FALSE	NA	NA	NA
chr2	10410093	377	<DEL>	0.71875	FALSE	NA	NA	NA
chr2	10768395	1266	<DEL>	0.875	FALSE	NA	NA	NA
chr2	11069426	606	<DEL>	0.1875	FALSE	NA	NA	NA
chr2	11223325	796	<DEL>	0.1875	FALSE	NA	NA	NA
chr2	14077757	541	<DEL>	0.59375	FALSE	NA	NA	NA
chr2	16835808	437	<DEL>	0.59375	FALSE	NA	NA	NA
chr2	16863363	605	<DEL>	0.46875	FALSE	NA	NA	NA
chr2	17012247	2366	<DEL>	0.09375	FALSE	NA	NA	NA
chr2	17905923	487	<DEL>	0.8125	FALSE	NA	NA	NA
chr2	18444600	1494	<DEL>	0.4375	FALSE	NA	NA	NA
chr2	19181844	4359	<DEL>	0.8125	FALSE	NA	NA	NA
chr2	19560845	392	<DEL>	0.875	FALSE	NA	NA	NA
chr2	20208833	4957	<DEL>	0.9375	FALSE	NA	NA	NA
chr2	21068224	1208	<DUP>	0.75	FALSE	NA	NA	NA
chr2	23466337	1266	<DEL>	0.5	FALSE	NA	NA	NA
chr2	24401113	373	<DEL>	0.75	FALSE	NA	NA	NA
chr2	24647628	575	<DEL>	0.09375	FALSE	NA	NA	NA
chr2	24674988	745	<DEL>	0.5625	FALSE	NA	NA	NA
chr2	24796243	3475	<DEL>	0.0625	FALSE	NA	NA	NA
chr2	25164229	615	<DEL>	0.3125	FALSE	NA	NA	NA
chr2	25301751	770	<DEL>	0.375	FALSE	NA	NA	NA
chr2	25762859	2620	<DEL>	0.0625	FALSE	NA	NA	NA
chr2	25965427	683	<DEL>	0.53125	FALSE	NA	NA	NA
chr2	27546489	696	<DEL>	0.03125	FALSE	NA	NA	NA
chr2	28652514	689	<DEL>	0.125	FALSE	NA	NA	NA
chr2	34273820	466	<DEL>	0.4375	FALSE	NA	NA	NA
chr2	35637372	1901	<DEL>	0.0625	FALSE	NA	NA	NA
chr2	37203266	536	<DEL>	0.34375	FALSE	NA	NA	NA
chr2	38506308	662	<DEL>	0.90625	FALSE	NA	NA	NA
chr2	39006916	336	<DUP>	0.09375	FALSE	NA	NA	NA
chr2	39667166	771	<DEL>	0.3125	FALSE	NA	NA	NA
chr2	44289535	1248	<DEL>	0.03125	FALSE	NA	NA	NA
chr2	44871524	387	<DEL>	0.34375	FALSE	NA	NA	NA
chr2	49367000	2386	<DEL>	0.25	FALSE	NA	NA	NA
chr2	52320602	11745	<DEL>	0.0625	FALSE	NA	NA	NA
chr2	53254337	582	<DEL>	0.5625	FALSE	NA	NA	NA
chr2	53518998	5486	<DEL>	0.46875	FALSE	NA	NA	NA
chr2	54764051	915	<DUP>	0.75	FALSE	NA	NA	NA
chr2	54764260	530	<DEL>	0.9375	FALSE	NA	NA	NA
chr2	55368181	1742	<DUP>	0.21875	FALSE	NA	NA	NA
chr2	56281451	79369	<DEL>	0.65625	FALSE	NA	NA	NA
chr2	56283066	79042	<DEL>	0.625	FALSE	NA	NA	NA
chr2	56350550	1814	<DEL>	0.3125	FALSE	NA	NA	NA
chr2	58600271	1631	<DEL>	0.125	FALSE	NA	NA	NA
chr2	59264813	1983	<DEL>	0.09375	FALSE	NA	NA	NA
chr2	59531623	3589	<DEL>	0.25	FALSE	NA	NA	NA
chr2	59799045	1110	<DEL>	0.8125	FALSE	NA	NA	NA
chr2	62303465	3710	<DEL>	0.625	FALSE	NA	NA	NA
chr2	62608470	752	<DEL>	0.09375	FALSE	NA	NA	NA
chr2	63919372	445	<DEL>	0.125	FALSE	NA	NA	NA
chr2	64558832	551	<DEL>	0.03125	FALSE	NA	NA	NA
chr2	65252817	417	<DEL>	0.5	FALSE	NA	NA	NA
chr2	65691923	512	<DEL>	0.21875	FALSE	NA	NA	NA
chr2	66353359	797	<DEL>	0.21875	FALSE	NA	NA	NA
chr2	66971268	609	<DEL>	0.625	FALSE	NA	NA	NA
chr2	68444968	1762	<DEL>	0.0625	FALSE	NA	NA	NA
chr2	69973309	408	<DEL>	0.625	FALSE	NA	NA	NA
chr2	74756494	492	<DEL>	0.4375	FALSE	NA	NA	NA
chr2	74827221	793	<DEL>	0.375	FALSE	NA	NA	NA
chr2	76813155	1216	<DUP>	0.25	FALSE	NA	NA	NA
chr2	82519898	1512	<DUP>	0.9375	FALSE	NA	NA	NA
chr2	82558845	1020	<DEL>	0.9375	FALSE	NA	NA	NA
chr2	82605475	1448	<DEL>	0.15625	FALSE	NA	NA	NA
chr2	82795792	522	<DEL>	0.625	FALSE	NA	NA	NA
chr2	83293614	371	<DEL>	0.75	FALSE	NA	NA	NA
chr2	84236479	1024	<DEL>	0.34375	FALSE	NA	NA	NA
chr2	86068130	2010	<DEL>	0.3125	FALSE	NA	NA	NA
chr2	87460522	1200	<DEL>	0.90625	FALSE	NA	NA	NA
chr2	88456562	350	<DEL>	0.9375	FALSE	NA	NA	NA
chr2	90032924	732	<DEL>	0.21875	FALSE	NA	NA	NA
chr2	91711950	340	<DEL>	0.71875	FALSE	NA	NA	NA
chr2	94269360	3462	<DEL>	0.21875	FALSE	NA	NA	NA
chr2	94605993	439	<DEL>	0.25	FALSE	NA	NA	NA
chr2	97436594	627	<DEL>	0.375	FALSE	NA	NA	NA
chr2	97900456	728	<DEL>	0.15625	FALSE	NA	NA	NA
chr2	98821069	2696	<DEL>	0.09375	FALSE	NA	NA	NA
chr2	98895633	1402	<DEL>	0.125	FALSE	NA	NA	NA
chr2	99625198	1228	<DUP>	0.09375	FALSE	NA	NA	NA
chr2	100268122	1614	<DEL>	0.09375	FALSE	NA	NA	NA
chr2	107868819	619	<DEL>	0.75	FALSE	NA	NA	NA
chr2	108720922	332	<DEL>	0.65625	FALSE	NA	NA	NA
chr2	110801265	1263	<DEL>	0.0625	FALSE	NA	NA	NA
chr2	111420020	1225	<DEL>	0.3125	FALSE	NA	NA	NA
chr2	114266077	375	<DEL>	0.9375	FALSE	NA	NA	NA
chr2	114330352	422	<DEL>	0.125	FALSE	NA	NA	NA
chr2	114761434	595	<DEL>	0.75	FALSE	NA	NA	NA
chr2	121488820	2270	<DEL>	0.03125	FALSE	NA	NA	NA
chr2	124684909	1263	<DEL>	0.3125	FALSE	NA	NA	NA
chr2	126086286	417	<DEL>	0.59375	FALSE	NA	NA	NA
chr2	126244298	445	<DEL>	0.65625	FALSE	NA	NA	NA
chr2	126367190	538	<DEL>	0.1875	FALSE	NA	NA	NA
chr2	126829356	392	<DEL>	0.9375	FALSE	NA	NA	NA
chr2	127402014	3049	<DEL>	0.75	FALSE	NA	NA	NA
chr2	128234581	502	<DEL>	0.0625	FALSE	NA	NA	NA
chr2	128901441	993	<DEL>	0.03125	FALSE	NA	NA	NA
chr2	130417927	387	<DEL>	0.40625	FALSE	NA	NA	NA
chr2	131037375	1301	<DEL>	0.375	FALSE	NA	NA	NA
chr2	131151971	2382	<DEL>	0.40625	FALSE	NA	NA	NA
chr2	132296170	853	<DEL>	0.09375	FALSE	NA	NA	NA
chr2	132370074	5092	<DEL>	0.3125	FALSE	NA	NA	NA
chr2	133659283	992	<DEL>	0.125	FALSE	NA	NA	NA
chr2	133726932	1816	<DEL>	0.125	FALSE	NA	NA	NA
chr2	137996051	871	<DEL>	0.3125	FALSE	NA	NA	NA
chr2	139821536	672	<DUP>	0.28125	FALSE	NA	NA	NA
chr2	139821910	511	<DEL>	0.34375	FALSE	NA	NA	NA
chr2	139956194	886	<DEL>	0.8125	FALSE	NA	NA	NA
chr2	140385000	7669	<DEL>	0.875	FALSE	NA	NA	NA
chr2	141364819	1044	<DEL>	0.3125	FALSE	NA	NA	NA
chr2	142063097	329	<DEL>	0.875	FALSE	NA	NA	NA
chr2	143169970	510	<DEL>	0.125	FALSE	NA	NA	NA
chr2	144112810	1104	<DEL>	0.09375	FALSE	NA	NA	NA
chr2	147682183	5005	<DEL>	0.15625	FALSE	NA	NA	NA
chr2	148184245	2795	<DEL>	0.03125	FALSE	NA	NA	NA
chr2	149224528	7911	<DEL>	0.125	FALSE	NA	NA	NA
chr2	151125023	3875	<DEL>	0.34375	FALSE	NA	NA	NA
chr2	153576621	663	<DEL>	0.1875	FALSE	NA	NA	NA
chr2	153732984	544	<DEL>	0.09375	FALSE	NA	NA	NA
chr2	153876807	949	<DEL>	0.25	FALSE	NA	NA	NA
chr2	154664341	9616	<DEL>	0.09375	FALSE	NA	NA	NA
chr2	154715758	6298	<DEL>	0.1875	FALSE	NA	NA	NA
chr2	155018623	968	<DEL>	0.75	FALSE	NA	NA	NA
chr2	155706687	1345	<DEL>	0.3125	FALSE	NA	NA	NA
chr2	156267192	552	<DEL>	0.1875	FALSE	NA	NA	NA
chr2	156869060	447	<DEL>	0.84375	FALSE	NA	NA	NA
chr2	158386641	785	<DEL>	0.25	FALSE	NA	NA	NA
chr2	162114256	779	<DEL>	0.6875	FALSE	NA	NA	NA
chr2	168214818	818	<DEL>	0.71875	FALSE	NA	NA	NA
chr2	168692920	8240	<DEL>	0.40625	FALSE	NA	NA	NA
chr2	171040684	1855	<DEL>	0.09375	FALSE	NA	NA	NA
chr2	171253735	659	<DEL>	0.65625	FALSE	NA	NA	NA
chr2	171398326	561	<DEL>	0.5	FALSE	NA	NA	NA
chr2	173053113	915	<DEL>	0.6875	FALSE	NA	NA	NA
chr2	175654484	1847	<DEL>	0.3125	FALSE	NA	NA	NA
chr2	176242277	391	<DEL>	0.21875	FALSE	NA	NA	NA
chr2	178391144	1014	<DUP>	0.25	FALSE	NA	NA	NA
chr2	179240966	2425	<DEL>	0.4375	FALSE	NA	NA	NA
chr2	179866203	856	<DEL>	0.15625	FALSE	NA	NA	NA
chr2	180824051	1340	<DEL>	0.46875	FALSE	NA	NA	NA
chr2	181731856	1166	<DEL>	0.125	FALSE	NA	NA	NA
chr2	182359311	489	<DEL>	0.375	FALSE	NA	NA	NA
chr2	182680291	597	<DEL>	0.3125	FALSE	NA	NA	NA
chr2	182765095	1864	<DEL>	0.0625	FALSE	NA	NA	NA
chr2	182897439	1547	<DEL>	0.3125	FALSE	NA	NA	NA
chr2	183341778	620	<DUP>	0.125	FALSE	NA	NA	NA
chr2	184792012	404	<DEL>	0.59375	FALSE	NA	NA	NA
chr2	188040595	1454	<DEL>	0.1875	FALSE	NA	NA	NA
chr2	188225768	1334	<DEL>	0.9375	FALSE	NA	NA	NA
chr2	188250954	517	<DEL>	0.9375	FALSE	NA	NA	NA
chr2	190511279	1128	<DEL>	0.03125	FALSE	NA	NA	NA
chr2	190810843	424	<DEL>	0.46875	FALSE	NA	NA	NA
chr2	190813900	907	<DEL>	0.34375	FALSE	NA	NA	NA
chr2	190825456	861	<DEL>	0.03125	FALSE	NA	NA	NA
chr2	190863982	1326	<DEL>	0.09375	FALSE	NA	NA	NA
chr2	193855729	377	<DEL>	0.90625	FALSE	NA	NA	NA
chr2	194333402	562	<DEL>	0.25	FALSE	NA	NA	NA
chr2	196724518	2473	<DEL>	0.15625	FALSE	NA	NA	NA
chr2	198508514	6154	<DEL>	0.75	FALSE	NA	NA	NA
chr2	199940123	1187	<DEL>	0.6875	FALSE	NA	NA	NA
chr2	200153800	621	<DEL>	0.84375	FALSE	NA	NA	NA
chr2	200731213	1425	<DEL>	0.34375	FALSE	NA	NA	NA
chr2	201031527	581	<DEL>	0.34375	FALSE	NA	NA	NA
chr2	201269532	529	<DUP>	0.875	FALSE	NA	NA	NA
chr2	201270015	507	<DEL>	0.84375	FALSE	NA	NA	NA
chr2	201372500	1746	<DEL>	0.3125	FALSE	NA	NA	NA
chr2	201388372	329	<DEL>	0.90625	FALSE	NA	NA	NA
chr2	201423171	1689	<DEL>	0.5	FALSE	NA	NA	NA
chr2	201442686	733	<DEL>	0.4375	FALSE	NA	NA	NA
chr2	201444156	1316	<DEL>	0.3125	FALSE	NA	NA	NA
chr2	202486125	947	<DEL>	0.09375	FALSE	NA	NA	NA
chr2	202539120	414	<DEL>	0.21875	FALSE	NA	NA	NA
chr2	202583832	493	<DEL>	0.1875	FALSE	NA	NA	NA
chr2	202587296	418	<DEL>	0.90625	FALSE	NA	NA	NA
chr2	202646465	2588	<DEL>	0.40625	FALSE	NA	NA	NA
chr2	202654544	409	<DEL>	0.40625	FALSE	NA	NA	NA
chr2	202870316	521	<DEL>	0.6875	FALSE	NA	NA	NA
chr2	203635879	1890	<DUP>	0.125	FALSE	NA	NA	NA
chr2	203636216	1110	<DUP>	0.9375	FALSE	NA	NA	NA
chr2	203723010	980	<DEL>	0.09375	FALSE	NA	NA	NA
chr2	203723642	610	<DEL>	0.34375	FALSE	NA	NA	NA
chr2	204103130	758	<DUP>	0.46875	FALSE	NA	NA	NA
chr2	204163110	402	<DEL>	0.6875	FALSE	NA	NA	NA
chr3	387684	827	<DEL>	0.3125	FALSE	NA	NA	NA
chr3	423112	429	<DEL>	0.90625	FALSE	NA	NA	NA
chr3	475314	238	<DEL>	0.5	FALSE	NA	NA	NA
chr3	515817	29264	<DUP>	0.625	FALSE	NA	NA	NA
chr3	589169	482	<DEL>	0.5625	FALSE	NA	NA	NA
chr3	602399	831	<DEL>	0.1875	FALSE	NA	NA	NA
chr3	634850	414	<DUP>	0.125	FALSE	NA	NA	NA
chr3	728353	3289	<DUP>	0.0625	FALSE	NA	NA	NA
chr3	828226	1111	<DUP>	0.625	FALSE	NA	NA	NA
chr3	1130455	424	<DUP>	0.375	FALSE	NA	NA	NA
chr3	1130165	606	<DEL>	0.25	FALSE	NA	NA	NA
chr3	1306625	498	<DEL>	0.34375	FALSE	NA	NA	NA
chr3	1326073	360	<DEL>	0.21875	FALSE	NA	NA	NA
chr3	1383272	613	<DEL>	0.5	FALSE	NA	NA	NA
chr3	1383638	622	<DUP>	0.4375	FALSE	NA	NA	NA
chr3	1572740	397	<DEL>	0.9375	FALSE	NA	NA	NA
chr3	1896505	370	<DEL>	0.875	FALSE	NA	NA	NA
chr3	1898778	337	<DEL>	0.75	FALSE	NA	NA	NA
chr3	2021469	658	<DEL>	0.21875	FALSE	NA	NA	NA
chr3	2185472	346	<DEL>	0.75	FALSE	NA	NA	NA
chr3	2236142	834	<DEL>	0.71875	FALSE	NA	NA	NA
chr3	2247111	553	<DEL>	0.875	FALSE	NA	NA	NA
chr3	2454165	596	<DEL>	0.75	FALSE	NA	NA	NA
chr3	2495825	763	<DEL>	0.46875	FALSE	NA	NA	NA
chr3	2581279	828	<DEL>	0.78125	FALSE	NA	NA	NA
chr3	3160272	717	<DUP>	0.4375	FALSE	NA	NA	NA
chr3	3160306	1755	<DEL>	0.875	FALSE	NA	NA	NA
chr3	3325716	3403	<DUP>	0.125	FALSE	NA	NA	NA
chr3	3441266	539	<DEL>	0.46875	FALSE	NA	NA	NA
chr3	3501974	1030	<DEL>	0.21875	FALSE	NA	NA	NA
chr3	3839040	512	<DEL>	0.5625	FALSE	NA	NA	NA
chr3	4167413	440	<DEL>	0.875	FALSE	NA	NA	NA
chr3	4578131	1496	<DEL>	0.21875	FALSE	NA	NA	NA
chr3	4711066	360	<DEL>	0.6875	FALSE	NA	NA	NA
chr3	4749985	1579	<DEL>	0.1875	FALSE	NA	NA	NA
chr3	4805631	569	<DEL>	0.28125	FALSE	NA	NA	NA
chr3	5153116	740	<DEL>	0.40625	FALSE	NA	NA	NA
chr3	5328750	708	<DUP>	0.53125	FALSE	NA	NA	NA
chr3	6248915	1827	<DEL>	0.6875	FALSE	NA	NA	NA
chr3	7645970	4221	<DEL>	0.1875	FALSE	NA	NA	NA
chr3	8256989	1112	<DUP>	0.46875	FALSE	NA	NA	NA
chr3	8257017	796	<DEL>	0.65625	FALSE	NA	NA	NA
chr3	9058196	2119	<DEL>	0.15625	FALSE	NA	NA	NA
chr3	9645911	519	<DEL>	0.75	FALSE	NA	NA	NA
chr3	10764799	595	<DEL>	0.75	FALSE	NA	NA	NA
chr3	11471958	826	<DEL>	0.125	FALSE	NA	NA	NA
chr3	11859516	331	<DEL>	0.4375	FALSE	NA	NA	NA
chr3	11959455	802	<DEL>	0.125	FALSE	NA	NA	NA
chr3	12010876	539	<DEL>	0.15625	FALSE	NA	NA	NA
chr3	12666025	819	<DEL>	0.71875	FALSE	NA	NA	NA
chr3	13943761	754	<DEL>	0.8125	FALSE	NA	NA	NA
chr3	14068039	732	<DEL>	0.03125	FALSE	NA	NA	NA
chr3	15029866	495	<DEL>	0.65625	FALSE	NA	NA	NA
chr3	15402265	374	<DEL>	0.9375	FALSE	NA	NA	NA
chr3	16401808	6059	<DEL>	0.90625	FALSE	NA	NA	NA
chr3	17146927	1407	<DEL>	0.15625	FALSE	NA	NA	NA
chr3	19343486	847	<DEL>	0.25	FALSE	NA	NA	NA
chr3	22909397	1744	<DEL>	0.5	FALSE	NA	NA	NA
chr3	23165771	2249	<DEL>	0.1875	FALSE	NA	NA	NA
chr3	24195579	1215	<DEL>	0.25	FALSE	NA	NA	NA
chr3	24293365	5106	<DEL>	0.625	FALSE	NA	NA	NA
chr3	24296290	2318	<DEL>	0.5625	FALSE	NA	NA	NA
chr3	24298031	2464	<DEL>	0.375	FALSE	NA	NA	NA
chr3	24834417	724	<DEL>	0.15625	FALSE	NA	NA	NA
chr3	25528547	702	<DEL>	0.9375	FALSE	NA	NA	NA
chr3	27456989	1096	<DEL>	0.625	FALSE	NA	NA	NA
chr3	28484307	877	<DEL>	0.59375	FALSE	NA	NA	NA
chr3	29109007	2709	<DEL>	0.21875	FALSE	NA	NA	NA
chr3	31798639	939	<DEL>	0.3125	FALSE	NA	NA	NA
chr3	32813086	454	<DEL>	0.5625	FALSE	NA	NA	NA
chr3	32982977	455	<DEL>	0.375	FALSE	NA	NA	NA
chr3	33550469	1349	<DEL>	0.0625	FALSE	NA	NA	NA
chr3	33609856	859	<DEL>	0.6875	FALSE	NA	NA	NA
chr3	33870019	7773	<DEL>	0.65625	FALSE	NA	NA	NA
chr3	34081939	462	<DEL>	0.28125	FALSE	NA	NA	NA
chr3	34129780	673	<DUP>	0.40625	FALSE	NA	NA	NA
chr3	34278441	3498	<DEL>	0.34375	FALSE	NA	NA	NA
chr3	34278405	641	<DEL>	0.125	FALSE	NA	NA	NA
chr3	34826487	581	<DEL>	0.59375	FALSE	NA	NA	NA
chr3	34858545	344	<DEL>	0.09375	FALSE	NA	NA	NA
chr3	35180453	746	<DEL>	0.125	FALSE	NA	NA	NA
chr3	35207626	674	<DEL>	0.5	FALSE	NA	NA	NA
chr3	35542683	761	<DEL>	0.78125	FALSE	NA	NA	NA
chr3	35711255	797	<DUP>	0.375	FALSE	NA	NA	NA
chr3	35771899	349	<DEL>	0.75	FALSE	NA	NA	NA
chr3	35783704	448	<DEL>	0.46875	FALSE	NA	NA	NA
chr3	35952076	558	<DEL>	0.46875	FALSE	NA	NA	NA
chr3	36051670	3095	<DEL>	0.125	FALSE	NA	NA	NA
chr3	36398639	469	<DUP>	0.59375	FALSE	NA	NA	NA
chr3	36949035	400	<DEL>	0.5625	FALSE	NA	NA	NA
chr3	38016202	746	<DEL>	0.34375	FALSE	NA	NA	NA
chr3	38110633	1529	<DEL>	0.53125	FALSE	NA	NA	NA
chr3	38116790	691	<DEL>	0.125	FALSE	NA	NA	NA
chr3	38277402	702	<DEL>	0.09375	FALSE	NA	NA	NA
chr3	38327885	227	<DEL>	0.78125	FALSE	NA	NA	NA
chr3	39628088	31878	<DEL>	0.03125	FALSE	NA	NA	NA
chr3	39661626	11573	<DEL>	0.03125	FALSE	NA	NA	NA
chr3	40329433	585	<DEL>	0.28125	FALSE	NA	NA	NA
chr3	43163429	396	<DEL>	0.84375	FALSE	NA	NA	NA
chr3	43903015	2123	<DEL>	0.0625	FALSE	NA	NA	NA
chr3	44212762	3451	<DEL>	0.03125	FALSE	NA	NA	NA
chr3	44517716	746	<DEL>	0.6875	FALSE	NA	NA	NA
chr3	45602682	1074	<DEL>	0.125	FALSE	NA	NA	NA
chr3	48653202	855	<DUP>	0.5	FALSE	NA	NA	NA
chr3	49281360	4767	<DEL>	0.34375	FALSE	NA	NA	NA
chr3	50510179	736	<DEL>	0.125	FALSE	NA	NA	NA
chr3	51476811	2062	<DEL>	0.125	FALSE	NA	NA	NA
chr3	52429295	1375	<DEL>	0.46875	FALSE	NA	NA	NA
chr3	53147402	875	<DEL>	0.28125	FALSE	NA	NA	NA
chr3	53466069	1498	<DEL>	0.90625	FALSE	NA	NA	NA
chr3	53489338	350	<DEL>	0.5	FALSE	NA	NA	NA
chr3	55002804	457	<DEL>	0.5625	FALSE	NA	NA	NA
chr3	55744302	8069	<DEL>	0.3125	FALSE	NA	NA	NA
chr3	55745006	3702	<DEL>	0.03125	FALSE	NA	NA	NA
chr3	55746294	14871	<DUP>	0.40625	FALSE	NA	NA	NA
chr3	55793283	1475	<DEL>	0.21875	FALSE	NA	NA	NA
chr3	57237420	523	<DEL>	0.6875	FALSE	NA	NA	NA
chr3	58018124	451	<DEL>	0.9375	FALSE	NA	NA	NA
chr3	58108482	878	<DEL>	0.375	FALSE	NA	NA	NA
chr3	58250070	425	<DUP>	0.09375	FALSE	NA	NA	NA
chr3	59313556	1825	<DEL>	0.8125	FALSE	NA	NA	NA
chr3	59684025	569	<DEL>	0.78125	FALSE	NA	NA	NA
chr3	60142664	645	<DEL>	0.8125	FALSE	NA	NA	NA
chr3	60465189	1674	<DUP>	0.25	FALSE	NA	NA	NA
chr3	61258141	649	<DUP>	0.46875	FALSE	NA	NA	NA
chr3	61557107	576	<DEL>	0.53125	FALSE	NA	NA	NA
chr3	61812059	425	<DEL>	0.875	FALSE	NA	NA	NA
chr3	62029796	683	<DEL>	0.46875	FALSE	NA	NA	NA
chr3	62567568	733	<DEL>	0.28125	FALSE	NA	NA	NA
chr3	66127506	514	<DEL>	0.21875	FALSE	NA	NA	NA
chr3	67455392	349	<DUP>	0.1875	FALSE	NA	NA	NA
chr3	67585685	449	<DEL>	0.59375	FALSE	NA	NA	NA
chr3	70007072	3539	<DEL>	0.1875	FALSE	NA	NA	NA
chr3	70373440	95046	<DEL>	0.65625	FALSE	NA	NA	NA
chr3	73161433	2293	<DEL>	0.53125	FALSE	NA	NA	NA
chr3	74782261	338	<DEL>	0.03125	FALSE	NA	NA	NA
chr3	75347401	3189	<DEL>	0.53125	FALSE	NA	NA	NA
chr3	75505838	18651	<DEL>	0.4375	FALSE	NA	NA	NA
chr3	76324458	535	<DEL>	0.4375	FALSE	NA	NA	NA
chr3	76973596	3634	<DEL>	0.25	FALSE	NA	NA	NA
chr3	78373353	1370	<DEL>	0.46875	FALSE	NA	NA	NA
chr3	78703961	4902	<DEL>	0.625	FALSE	NA	NA	NA
chr3	80137073	1649	<DEL>	0.46875	FALSE	NA	NA	NA
chr3	85832499	1019	<DEL>	0.03125	FALSE	NA	NA	NA
chr3	85833912	697	<DEL>	0.03125	FALSE	NA	NA	NA
chr3	85984003	776	<DEL>	0.125	FALSE	NA	NA	NA
chr3	86178707	432	<DEL>	0.4375	FALSE	NA	NA	NA
chr3	86552749	564	<DEL>	0.53125	FALSE	NA	NA	NA
chr3	87453175	371	<DEL>	0.5	FALSE	NA	NA	NA
chr3	89086771	1013	<DEL>	0.21875	FALSE	NA	NA	NA
chr3	89381236	3162	<DEL>	0.75	FALSE	NA	NA	NA
chr3	90082755	755	<DEL>	0.21875	FALSE	NA	NA	NA
chr3	90663175	5393	<DEL>	0.03125	FALSE	NA	NA	NA
chr3	91796838	1256	<DEL>	0.5	FALSE	NA	NA	NA
chr3	92037715	701	<DEL>	0.625	FALSE	NA	NA	NA
chr3	93547847	962	<DEL>	0.03125	FALSE	NA	NA	NA
chr3	95369292	1040	<DEL>	0.03125	FALSE	NA	NA	NA
chr3	95478729	6645	<DEL>	0.0625	FALSE	NA	NA	NA
chr3	95596701	2300	<DEL>	0.4375	FALSE	NA	NA	NA
chr3	96335035	484	<DEL>	0.1875	FALSE	NA	NA	NA
chr3	97136240	417	<DEL>	0.5	FALSE	NA	NA	NA
chr3	97569357	1178	<DEL>	0.03125	FALSE	NA	NA	NA
chr3	97898279	5029	<DEL>	0.40625	FALSE	NA	NA	NA
chr3	100158573	1575	<DEL>	0.125	FALSE	NA	NA	NA
chr3	100412381	950	<DEL>	0.5	FALSE	NA	NA	NA
chr3	101235634	327	<DEL>	0.34375	FALSE	NA	NA	NA
chr3	101445208	5825	<DEL>	0.78125	FALSE	NA	NA	NA
chr3	102947975	4127	<DEL>	0.09375	FALSE	NA	NA	NA
chr3	104903886	2374	<DEL>	0.8125	FALSE	NA	NA	NA
chr3	105263840	998	<DEL>	0.8125	FALSE	NA	NA	NA
chr3	109519153	893	<DEL>	0.09375	FALSE	NA	NA	NA
chr3	109825283	2900	<DUP>	0.15625	FALSE	NA	NA	NA
chr3	109985249	1191	<DEL>	0.0625	FALSE	NA	NA	NA
chr3	110198157	621	<DEL>	0.71875	FALSE	NA	NA	NA
chr3	110697673	6272	<DEL>	0.375	FALSE	NA	NA	NA
chr3	110996999	608	<DEL>	0.03125	FALSE	NA	NA	NA
chr3	111196830	326	<DEL>	0.3125	FALSE	NA	NA	NA
chr3	112149871	748	<DEL>	0.84375	FALSE	NA	NA	NA
chr3	112883476	12679	<DEL>	0.53125	FALSE	NA	NA	NA
chr3	113246833	1667	<DEL>	0.6875	FALSE	NA	NA	NA
chr3	113575619	451	<DUP>	0.53125	FALSE	NA	NA	NA
chr3	114811358	553	<DEL>	0.59375	FALSE	NA	NA	NA
chr3	115610504	494	<DEL>	0.71875	FALSE	NA	NA	NA
chr3	116023485	493	<DEL>	0.5625	FALSE	NA	NA	NA
chr3	124102946	955	<DUP>	0.90625	FALSE	NA	NA	NA
chr3	126479319	4830	<DEL>	0.125	FALSE	NA	NA	NA
chr3	126479964	3588	<DUP>	0.09375	FALSE	NA	NA	NA
chr3	126479940	2344	<DUP>	0.15625	FALSE	NA	NA	NA
chr3	126480739	2125	<DEL>	0.1875	FALSE	NA	NA	NA
chr3	126481902	830	<DEL>	0.625	FALSE	NA	NA	NA
chr3	128324801	419	<DEL>	0.65625	FALSE	NA	NA	NA
chr3	130047412	1700	<DEL>	0.375	FALSE	NA	NA	NA
chr3	130996839	28937	<DUP>	0.09375	FALSE	NA	NA	NA
chr3	134119709	3176	<DEL>	0.3125	FALSE	NA	NA	NA
chr3	134767444	1190	<DEL>	0.25	FALSE	NA	NA	NA
chr3	134984544	1374	<DEL>	0.15625	FALSE	NA	NA	NA
chr3	136447984	424	<DEL>	0.78125	FALSE	NA	NA	NA
chr3	137822239	628	<DEL>	0.375	FALSE	NA	NA	NA
chr3	140012929	1610	<DEL>	0.125	FALSE	NA	NA	NA
chr3	140362085	721	<DEL>	0.40625	FALSE	NA	NA	NA
chr3	141147740	1467	<DEL>	0.125	FALSE	NA	NA	NA
chr3	141784972	1468	<DEL>	0.0625	FALSE	NA	NA	NA
chr3	144150475	395	<DEL>	0.90625	FALSE	NA	NA	NA
chr3	144344225	790	<DEL>	0.03125	FALSE	NA	NA	NA
chr3	144351552	3167	<DEL>	0.15625	FALSE	NA	NA	NA
chr3	144525907	574	<DEL>	0.0625	FALSE	NA	NA	NA
chr3	144582608	6801	<DEL>	0.75	FALSE	NA	NA	NA
chr3	146515333	399	<DEL>	0.4375	FALSE	NA	NA	NA
chr3	146798514	2262	<DEL>	0.46875	FALSE	NA	NA	NA
chr3	146897242	614	<DEL>	0.03125	FALSE	NA	NA	NA
chr3	147237578	916	<DEL>	0.15625	FALSE	NA	NA	NA
chr3	148068558	552	<DEL>	0.8125	FALSE	NA	NA	NA
chr3	149287242	4732	<DEL>	0.15625	FALSE	NA	NA	NA
chr3	149421220	527	<DEL>	0.90625	FALSE	NA	NA	NA
chr3	150743527	7704	<DEL>	0.15625	FALSE	NA	NA	NA
chr3	151154240	1337	<DEL>	0.84375	FALSE	NA	NA	NA
chr3	152135947	694	<DEL>	0.03125	FALSE	NA	NA	NA
chr3	154494415	2268	<DEL>	0.0625	FALSE	NA	NA	NA
chr3	160184654	461	<DEL>	0.40625	FALSE	NA	NA	NA
chr3	160674203	81435	<DEL>	0.6875	FALSE	NA	NA	NA
chr3	160679945	29145	<DUP>	0.375	FALSE	NA	NA	NA
chr3	160679701	29145	<DEL>	0.25	FALSE	NA	NA	NA
chr3	160731110	86572	<DUP>	0.5	FALSE	NA	NA	NA
chr3	161746669	1571	<DEL>	0.5	FALSE	NA	NA	NA
chr3	165179543	629	<DEL>	0.5625	FALSE	NA	NA	NA
chr3	165482588	1448	<DEL>	0.28125	FALSE	NA	NA	NA
chr3	166920140	609	<DEL>	0.875	FALSE	NA	NA	NA
chr3	168114894	2049	<DEL>	0.34375	FALSE	NA	NA	NA
chr3	168260262	1521	<DEL>	0.59375	FALSE	NA	NA	NA
chr3	168845410	836	<DEL>	0.46875	FALSE	NA	NA	NA
chr3	169021218	3371	<DUP>	0.8125	FALSE	NA	NA	NA
chr3	169020836	2676	<DUP>	0.59375	FALSE	NA	NA	NA
chr3	171318565	10611	<DEL>	0.21875	FALSE	NA	NA	NA
chr3	171538287	1280	<DEL>	0.34375	FALSE	NA	NA	NA
chr3	171964521	2278	<DEL>	0.34375	FALSE	NA	NA	NA
chr3	172317898	51682	<DEL>	0.5625	FALSE	NA	NA	NA
chr3	174168622	458	<DEL>	0.5	FALSE	NA	NA	NA
chr3	175250617	399	<DEL>	0.4375	FALSE	NA	NA	NA
chr3	175472584	630	<DEL>	0.21875	FALSE	NA	NA	NA
chr3	176378744	643	<DEL>	0.1875	FALSE	NA	NA	NA
chr3	176602482	8801	<DEL>	0.0625	FALSE	NA	NA	NA
chr3	178012518	705	<DEL>	0.3125	FALSE	NA	NA	NA
chr3	180440303	2126	<DUP>	0.0625	FALSE	NA	NA	NA
chr3	180745206	544	<DEL>	0.0625	FALSE	NA	NA	NA
chr3	181085498	402	<DEL>	0.53125	FALSE	NA	NA	NA
chr3	181093100	1382	<DEL>	0.5	FALSE	NA	NA	NA
chr3	181211491	4419	<DEL>	0.03125	FALSE	NA	NA	NA
chr3	181644714	642	<DEL>	0.90625	FALSE	NA	NA	NA
chr3	181654397	3853	<DEL>	0.40625	FALSE	NA	NA	NA
chr3	181702876	886	<DUP>	0.9375	FALSE	NA	NA	NA
chr3	182091142	607	<DEL>	0.4375	FALSE	NA	NA	NA
chr3	182785710	819	<DEL>	0.21875	FALSE	NA	NA	NA
chr3	183309649	857	<DEL>	0.84375	FALSE	NA	NA	NA
chr3	183686691	1370	<DEL>	0.28125	FALSE	NA	NA	NA
chr3	183858426	479	<DUP>	0.09375	FALSE	NA	NA	NA
chr3	183876506	733	<DEL>	0.9375	FALSE	NA	NA	NA
chr3	184357567	344	<DUP>	0.3125	FALSE	NA	NA	NA
chr3	184402619	550	<DEL>	0.8125	FALSE	NA	NA	NA
chr3	184446894	403	<DEL>	0.53125	FALSE	NA	NA	NA
chr3	184536754	1289	<DEL>	0.5625	FALSE	NA	NA	NA
chr3	184539024	1144	<DEL>	0.65625	FALSE	NA	NA	NA
chr3	184539616	2656	<DEL>	0.28125	FALSE	NA	NA	NA
chr3	184602558	467	<DEL>	0.53125	FALSE	NA	NA	NA
chr3	184624676	374	<DEL>	0.6875	FALSE	NA	NA	NA
chr3	184747471	253	<DUP>	0.90625	FALSE	NA	NA	NA
chr3	184756970	628	<DEL>	0.15625	FALSE	NA	NA	NA
chr3	184813556	364	<DEL>	0.9375	FALSE	NA	NA	NA
chr3	184855052	431	<DEL>	0.71875	FALSE	NA	NA	NA
chr3	184858118	851	<DEL>	0.3125	FALSE	NA	NA	NA
chr3	184922511	498	<DEL>	0.84375	FALSE	NA	NA	NA
chr3	185111771	589	<DUP>	0.46875	FALSE	NA	NA	NA
chr3	185138615	586	<DEL>	0.875	FALSE	NA	NA	NA
chr3	185675197	594	<DUP>	0.71875	FALSE	NA	NA	NA
chr4	283322	449	<DEL>	0.15625	FALSE	NA	NA	NA
chr4	309798	338	<DEL>	0.125	FALSE	NA	NA	NA
chr4	464816	1358	<DEL>	0.34375	FALSE	NA	NA	NA
chr4	676413	597	<DEL>	0.09375	FALSE	NA	NA	NA
chr4	725936	1314	<DEL>	0.125	FALSE	NA	NA	NA
chr4	738535	370	<DEL>	0.90625	FALSE	NA	NA	NA
chr4	834670	456	<DEL>	0.625	FALSE	NA	NA	NA
chr4	835111	883	<DUP>	0.125	FALSE	NA	NA	NA
chr4	1026451	1133	<DEL>	0.6875	FALSE	NA	NA	NA
chr4	1081825	473	<DEL>	0.84375	FALSE	NA	NA	NA
chr4	1529709	525	<DEL>	0.65625	FALSE	NA	NA	NA
chr4	1859368	700	<DEL>	0.8125	FALSE	NA	NA	NA
chr4	2829957	562	<DEL>	0.875	FALSE	NA	NA	NA
chr4	2980603	619	<DEL>	0.90625	FALSE	NA	NA	NA
chr4	4245051	746	<DEL>	0.0625	FALSE	NA	NA	NA
chr4	5463094	936	<DEL>	0.75	FALSE	NA	NA	NA
chr4	5784410	794	<DEL>	0.90625	FALSE	NA	NA	NA
chr4	9185212	405	<DEL>	0.0625	FALSE	NA	NA	NA
chr4	9475414	985	<DEL>	0.8125	FALSE	NA	NA	NA
chr4	10982566	680	<DEL>	0.5625	FALSE	NA	NA	NA
chr4	11327738	433	<DEL>	0.71875	FALSE	NA	NA	NA
chr4	15774103	555	<DUP>	0.21875	FALSE	NA	NA	NA
chr4	23090425	1851	<DEL>	0.125	FALSE	NA	NA	NA
chr4	24132917	1118	<DEL>	0.4375	FALSE	NA	NA	NA
chr4	24855146	624	<DEL>	0.25	FALSE	NA	NA	NA
chr4	25193844	699	<DEL>	0.8125	FALSE	NA	NA	NA
chr4	27226238	683	<DEL>	0.0625	FALSE	NA	NA	NA
chr4	29794412	649	<DEL>	0.25	FALSE	NA	NA	NA
chr4	30581315	72832	<DUP>	0.15625	FALSE	NA	NA	NA
chr4	30803724	446	<DEL>	0.6875	FALSE	NA	NA	NA
chr4	30949388	1448	<DEL>	0.375	FALSE	NA	NA	NA
chr4	31133713	22034	<DUP>	0.53125	FALSE	NA	NA	NA
chr4	31293027	825	<DEL>	0.875	FALSE	NA	NA	NA
chr4	31984074	53107	<DEL>	0.0625	FALSE	NA	NA	NA
chr4	32272841	1290	<DEL>	0.78125	FALSE	NA	NA	NA
chr4	33352031	91490	<DEL>	0.1875	FALSE	NA	NA	NA
chr4	33356922	96554	<DEL>	0.0625	FALSE	NA	NA	NA
chr4	33409551	32307	<DEL>	0.125	FALSE	NA	NA	NA
chr4	33505368	77554	<DEL>	0.5	FALSE	NA	NA	NA
chr4	33562576	3577	<DEL>	0.25	FALSE	NA	NA	NA
chr4	35403257	667	<DEL>	0.59375	FALSE	NA	NA	NA
chr4	40390708	538	<DEL>	0.53125	FALSE	NA	NA	NA
chr4	45177762	493	<DUP>	0.71875	FALSE	NA	NA	NA
chr4	45296951	362	<DEL>	0.9375	FALSE	NA	NA	NA
chr4	48057426	645	<DEL>	0.21875	FALSE	NA	NA	NA
chr4	49561736	2377	<DEL>	0.0625	FALSE	NA	NA	NA
chr4	51736811	573	<DEL>	0.75	FALSE	NA	NA	NA
chr4	52433519	529	<DEL>	0.625	FALSE	NA	NA	NA
chr4	52968478	749	<DEL>	0.84375	FALSE	NA	NA	NA
chr4	52968903	1183	<DEL>	0.34375	FALSE	NA	NA	NA
chr4	53168191	2479	<DEL>	0.46875	FALSE	NA	NA	NA
chr4	54538580	1704	<DEL>	0.125	FALSE	NA	NA	NA
chr4	54929251	1066	<DUP>	0.90625	FALSE	NA	NA	NA
chr4	54928496	517	<DUP>	0.5	FALSE	NA	NA	NA
chr4	54929092	244	<DEL>	0.5625	FALSE	NA	NA	NA
chr4	54934697	2150	<DEL>	0.0625	FALSE	NA	NA	NA
chr4	54934752	1217	<DEL>	0.09375	FALSE	NA	NA	NA
chr4	54935793	14657	<DEL>	0.125	FALSE	NA	NA	NA
chr4	54938049	17262	<DEL>	0.46875	FALSE	NA	NA	NA
chr4	54938608	761	<DEL>	0.40625	FALSE	NA	NA	NA
chr4	54939155	2685	<DEL>	0.0625	FALSE	NA	NA	NA
chr4	54945967	482	<DEL>	0.4375	FALSE	NA	NA	NA
chr4	54948937	4800	<DEL>	0.375	FALSE	NA	NA	NA
chr4	54950620	3065	<DEL>	0.125	FALSE	NA	NA	NA
chr4	54956924	2442	<DUP>	0.21875	FALSE	NA	NA	NA
chr4	54959292	5184	<DUP>	0.9375	FALSE	NA	NA	NA
chr4	54963756	720	<DUP>	0.25	FALSE	NA	NA	NA
chr4	54964272	2829	<DUP>	0.1875	FALSE	NA	NA	NA
chr4	54964296	2589	<DUP>	0.25	FALSE	NA	NA	NA
chr4	54964796	1668	<DUP>	0.125	FALSE	NA	NA	NA
chr4	55074813	738	<DEL>	0.375	FALSE	NA	NA	NA
chr4	58472092	612	<DEL>	0.3125	FALSE	NA	NA	NA
chr4	59555706	1742	<DEL>	0.4375	FALSE	NA	NA	NA
chr4	59579147	329	<DEL>	0.5625	FALSE	NA	NA	NA
chr4	59825994	3047	<DEL>	0.90625	FALSE	NA	NA	NA
chr4	60416714	4226	<DEL>	0.0625	FALSE	NA	NA	NA
chr4	62013104	21375	<DEL>	0.03125	FALSE	NA	NA	NA
chr4	62367015	813	<DEL>	0.71875	FALSE	NA	NA	NA
chr4	62725264	331	<DEL>	0.59375	FALSE	NA	NA	NA
chr4	62786187	1694	<DEL>	0.25	FALSE	NA	NA	NA
chr4	62886912	508	<DEL>	0.5625	FALSE	NA	NA	NA
chr4	63068286	344	<DEL>	0.8125	FALSE	NA	NA	NA
chr4	65290811	747	<DEL>	0.5	FALSE	NA	NA	NA
chr4	65291353	1341	<DEL>	0.8125	FALSE	NA	NA	NA
chr4	66191893	368	<DEL>	0.65625	FALSE	NA	NA	NA
chr4	66608766	721	<DEL>	0.0625	FALSE	NA	NA	NA
chr4	66857858	397	<DEL>	0.90625	FALSE	NA	NA	NA
chr4	69040035	942	<DEL>	0.0625	FALSE	NA	NA	NA
chr4	71120296	2106	<DEL>	0.625	FALSE	NA	NA	NA
chr4	71844230	389	<DEL>	0.75	FALSE	NA	NA	NA
chr4	74038232	2414	<DEL>	0.09375	FALSE	NA	NA	NA
chr4	74592416	1255	<DUP>	0.5625	FALSE	NA	NA	NA
chr4	76607898	1317	<DEL>	0.09375	FALSE	NA	NA	NA
chr4	76835610	533	<DEL>	0.46875	FALSE	NA	NA	NA
chr4	77863966	750	<DEL>	0.71875	FALSE	NA	NA	NA
chr4	78986821	2225	<DEL>	0.03125	FALSE	NA	NA	NA
chr4	79886833	330	<DEL>	0.90625	FALSE	NA	NA	NA
chr4	82984287	542	<DEL>	0.71875	FALSE	NA	NA	NA
chr4	84818933	704	<DEL>	0.9375	FALSE	NA	NA	NA
chr4	84826555	1390	<DEL>	0.03125	FALSE	NA	NA	NA
chr4	85232350	4425	<DEL>	0.5	FALSE	NA	NA	NA
chr4	86232994	763	<DEL>	0.9375	FALSE	NA	NA	NA
chr4	87882440	2273	<DEL>	0.84375	FALSE	NA	NA	NA
chr4	90071812	989	<DEL>	0.21875	FALSE	NA	NA	NA
chr4	92570541	1921	<DEL>	0.03125	FALSE	NA	NA	NA
chr4	93082614	650	<DEL>	0.125	FALSE	NA	NA	NA
chr4	93147917	5706	<DEL>	0.375	FALSE	NA	NA	NA
chr4	93487239	713	<DEL>	0.0625	FALSE	NA	NA	NA
chr4	93729095	640	<DEL>	0.1875	FALSE	NA	NA	NA
chr4	94237969	783	<DEL>	0.875	FALSE	NA	NA	NA
chr4	94683510	826	<DEL>	0.40625	FALSE	NA	NA	NA
chr4	97834521	1969	<DEL>	0.03125	FALSE	NA	NA	NA
chr4	100531681	462	<DEL>	0.90625	FALSE	NA	NA	NA
chr4	100728912	1701	<DEL>	0.65625	FALSE	NA	NA	NA
chr4	101108580	579	<DEL>	0.90625	FALSE	NA	NA	NA
chr4	101642242	870	<DEL>	0.71875	FALSE	NA	NA	NA
chr4	102639093	682	<DEL>	0.125	FALSE	NA	NA	NA
chr4	106023013	6046	<DEL>	0.6875	FALSE	NA	NA	NA
chr4	107495211	443	<DEL>	0.5625	FALSE	NA	NA	NA
chr4	110961931	627	<DEL>	0.53125	FALSE	NA	NA	NA
chr4	113621865	453	<DEL>	0.71875	FALSE	NA	NA	NA
chr4	113784910	1350	<DEL>	0.03125	FALSE	NA	NA	NA
chr4	113814424	671	<DEL>	0.6875	FALSE	NA	NA	NA
chr4	114404890	814	<DEL>	0.03125	FALSE	NA	NA	NA
chr4	115326951	679	<DEL>	0.15625	FALSE	NA	NA	NA
chr4	116399630	1242	<DEL>	0.71875	FALSE	NA	NA	NA
chr4	116444635	1412	<DEL>	0.5	FALSE	NA	NA	NA
chr4	117185912	512	<DEL>	0.28125	FALSE	NA	NA	NA
chr4	117368260	1210	<DEL>	0.03125	FALSE	NA	NA	NA
chr4	118524492	388	<DEL>	0.21875	FALSE	NA	NA	NA
chr4	119974225	490	<DEL>	0.15625	FALSE	NA	NA	NA
chr4	121767969	6784	<DEL>	0.25	FALSE	NA	NA	NA
chr4	125387168	629	<DEL>	0.90625	FALSE	NA	NA	NA
chr4	126047260	871	<DEL>	0.71875	FALSE	NA	NA	NA
chr4	126120473	1647	<DEL>	0.6875	FALSE	NA	NA	NA
chr4	126316746	1169	<DEL>	0.5	FALSE	NA	NA	NA
chr4	127079019	3351	<DEL>	0.1875	FALSE	NA	NA	NA
chr4	128884099	1029	<DEL>	0.34375	FALSE	NA	NA	NA
chr4	129129145	1013	<DEL>	0.25	FALSE	NA	NA	NA
chr4	129218095	1592	<DEL>	0.1875	FALSE	NA	NA	NA
chr4	131394424	1019	<DEL>	0.71875	FALSE	NA	NA	NA
chr4	134138348	895	<DEL>	0.125	FALSE	NA	NA	NA
chr4	136226013	1897	<DEL>	0.21875	FALSE	NA	NA	NA
chr4	136627071	520	<DEL>	0.71875	FALSE	NA	NA	NA
chr4	136925763	6916	<DEL>	0.40625	FALSE	NA	NA	NA
chr4	139165417	10689	<DEL>	0.09375	FALSE	NA	NA	NA
chr4	139499699	364	<DEL>	0.125	FALSE	NA	NA	NA
chr4	139921296	18231	<DEL>	0.40625	FALSE	NA	NA	NA
chr4	140290917	37311	<DEL>	0.125	FALSE	NA	NA	NA
chr4	141666696	1313	<DEL>	0.3125	FALSE	NA	NA	NA
chr4	142735733	1039	<DEL>	0.40625	FALSE	NA	NA	NA
chr4	142892357	389	<DUP>	0.0625	FALSE	NA	NA	NA
chr4	143558162	1066	<DEL>	0.09375	FALSE	NA	NA	NA
chr4	143639968	848	<DEL>	0.5	FALSE	NA	NA	NA
chr4	143670246	1882	<DEL>	0.59375	FALSE	NA	NA	NA
chr4	143860433	415	<DUP>	0.09375	FALSE	NA	NA	NA
chr4	144136604	453	<DEL>	0.15625	FALSE	NA	NA	NA
chr4	145107454	1845	<DEL>	0.125	FALSE	NA	NA	NA
chr4	149526424	697	<DEL>	0.53125	FALSE	NA	NA	NA
chr4	149833987	383	<DEL>	0.78125	FALSE	NA	NA	NA
chr4	149894562	1406	<DEL>	0.6875	FALSE	NA	NA	NA
chr4	151038712	344	<DEL>	0.5625	FALSE	NA	NA	NA
chr4	151070298	629	<DEL>	0.15625	FALSE	NA	NA	NA
chr4	152032305	540	<DEL>	0.375	FALSE	NA	NA	NA
chr4	155340495	1757	<DEL>	0.1875	FALSE	NA	NA	NA
chr4	155613605	456	<DEL>	0.8125	FALSE	NA	NA	NA
chr4	155954362	424	<DEL>	0.75	FALSE	NA	NA	NA
chr4	156205558	1518	<DEL>	0.0625	FALSE	NA	NA	NA
chr4	159473883	524	<DEL>	0.0625	FALSE	NA	NA	NA
chr4	159960398	390	<DEL>	0.59375	FALSE	NA	NA	NA
chr4	161656396	11049	<DUP>	0.09375	FALSE	NA	NA	NA
chr4	161659449	5816	<DUP>	0.625	FALSE	NA	NA	NA
chr4	161662716	5551	<DUP>	0.46875	FALSE	NA	NA	NA
chr4	162432507	637	<DEL>	0.125	FALSE	NA	NA	NA
chr4	162755502	770	<DEL>	0.25	FALSE	NA	NA	NA
chr4	162838357	1958	<DEL>	0.9375	FALSE	NA	NA	NA
chr4	163125408	481	<DEL>	0.53125	FALSE	NA	NA	NA
chr4	163250777	7357	<DUP>	0.0625	FALSE	NA	NA	NA
chr4	163317719	1269	<DEL>	0.5	FALSE	NA	NA	NA
chr4	163340572	538	<DEL>	0.125	FALSE	NA	NA	NA
chr4	163735411	765	<DEL>	0.1875	FALSE	NA	NA	NA
chr4	163956272	350	<DEL>	0.4375	FALSE	NA	NA	NA
chr4	164429174	581	<DEL>	0.3125	FALSE	NA	NA	NA
chr4	165089996	4867	<DUP>	0.1875	FALSE	NA	NA	NA
chr4	165240282	911	<DEL>	0.15625	FALSE	NA	NA	NA
chr4	165858432	690	<DEL>	0.9375	FALSE	NA	NA	NA
chr4	167387981	1272	<DEL>	0.90625	FALSE	NA	NA	NA
chr4	167501348	1511	<DEL>	0.78125	FALSE	NA	NA	NA
chr4	167925472	471	<DEL>	0.59375	FALSE	NA	NA	NA
chr4	168105528	1164	<DEL>	0.09375	FALSE	NA	NA	NA
chr4	168336182	626	<DUP>	0.125	FALSE	NA	NA	NA
chr4	168354357	703	<DEL>	0.65625	FALSE	NA	NA	NA
chr4	168376038	334	<DEL>	0.84375	FALSE	NA	NA	NA
chr4	168611579	701	<DEL>	0.875	FALSE	NA	NA	NA
chr4	168648498	382	<DEL>	0.09375	FALSE	NA	NA	NA
chr4	168698446	2318	<DEL>	0.9375	FALSE	NA	NA	NA
chr4	168698877	1902	<DEL>	0.9375	FALSE	NA	NA	NA
chr4	168799220	616	<DEL>	0.09375	FALSE	NA	NA	NA
chr4	168958185	439	<DEL>	0.875	FALSE	NA	NA	NA
chr4	169182349	418	<DEL>	0.9375	FALSE	NA	NA	NA
chr4	169573056	1271	<DEL>	0.78125	FALSE	NA	NA	NA
chr4	169573935	538	<DEL>	0.8125	FALSE	NA	NA	NA
chr4	169732610	723	<DEL>	0.9375	FALSE	NA	NA	NA
chr4	169857573	472	<DEL>	0.75	FALSE	NA	NA	NA
chr4	169860070	1443	<DEL>	0.84375	FALSE	NA	NA	NA
chr4	169885615	1231	<DEL>	0.5625	FALSE	NA	NA	NA
chr4	169910482	1259	<DEL>	0.375	FALSE	NA	NA	NA
chr4	169920500	432	<DEL>	0.40625	FALSE	NA	NA	NA
chr4	169924544	15250	<DEL>	0.71875	FALSE	NA	NA	NA
chr4	170003396	1235	<DEL>	0.53125	FALSE	NA	NA	NA
chr4	170004196	1202	<DEL>	0.875	FALSE	NA	NA	NA
chr4	170019216	1592	<DEL>	0.09375	FALSE	NA	NA	NA
chr4	170039917	599	<DUP>	0.3125	FALSE	NA	NA	NA
chr4	170169198	562	<DUP>	0.5625	FALSE	NA	NA	NA
chr4	170336164	504	<DEL>	0.9375	FALSE	NA	NA	NA
chr4	170375259	562	<DEL>	0.28125	FALSE	NA	NA	NA
chr4	170379433	767	<DEL>	0.09375	FALSE	NA	NA	NA
chr4	170391025	419	<DEL>	0.875	FALSE	NA	NA	NA
chr4	170861329	809	<DEL>	0.1875	FALSE	NA	NA	NA
chr4	170899877	6664	<DEL>	0.59375	FALSE	NA	NA	NA
chr4	171221418	532	<DEL>	0.78125	FALSE	NA	NA	NA
chr4	171226649	1003	<DEL>	0.53125	FALSE	NA	NA	NA
chr4	171380583	611	<DUP>	0.375	FALSE	NA	NA	NA
chr4	171699380	608	<DEL>	0.65625	FALSE	NA	NA	NA
chr4	172333153	3050	<DEL>	0.53125	FALSE	NA	NA	NA
chr4	172340200	472	<DEL>	0.40625	FALSE	NA	NA	NA
chr4	172389759	617	<DEL>	0.1875	FALSE	NA	NA	NA
chr4	172476772	560	<DEL>	0.125	FALSE	NA	NA	NA
chr5	409360	956	<DUP>	0.9375	FALSE	NA	NA	NA
chr5	598188	503	<DEL>	0.875	FALSE	NA	NA	NA
chr5	645932	704	<DEL>	0.9375	FALSE	NA	NA	NA
chr5	681943	814	<DEL>	0.78125	FALSE	NA	NA	NA
chr5	886601	274	<DEL>	0.9375	FALSE	NA	NA	NA
chr5	934885	1115	<DUP>	0.15625	FALSE	NA	NA	NA
chr5	934926	630	<DEL>	0.625	FALSE	NA	NA	NA
chr5	1052132	963	<DUP>	0.40625	FALSE	NA	NA	NA
chr5	1176032	610	<DEL>	0.71875	FALSE	NA	NA	NA
chr5	1399023	466	<DUP>	0.09375	FALSE	NA	NA	NA
chr5	1440351	5123	<DUP>	0.09375	FALSE	NA	NA	NA
chr5	1460417	671	<DUP>	0.75	FALSE	NA	NA	NA
chr5	1693260	484	<DEL>	0.1875	FALSE	NA	NA	NA
chr5	1726041	329	<DUP>	0.65625	FALSE	NA	NA	NA
chr5	1769748	513	<DEL>	0.84375	FALSE	NA	NA	NA
chr5	2623268	1028	<DEL>	0.0625	FALSE	NA	NA	NA
chr5	2815739	1872	<DEL>	0.125	FALSE	NA	NA	NA
chr5	3445624	485	<DEL>	0.375	FALSE	NA	NA	NA
chr5	3778896	1823	<DEL>	0.03125	TRUE	39230	5.548	4.423
chr5	4019866	1897	<DEL>	0.46875	FALSE	NA	NA	NA
chr5	4688042	2088	<DEL>	0.3125	FALSE	NA	NA	NA
chr5	6256153	253	<DEL>	0.875	FALSE	NA	NA	NA
chr5	6577119	3521	<DEL>	0.71875	FALSE	NA	NA	NA
chr5	6999621	1532	<DEL>	0.84375	FALSE	NA	NA	NA
chr5	6999133	601	<DEL>	0.5625	FALSE	NA	NA	NA
chr5	7247786	431	<DEL>	0.625	FALSE	NA	NA	NA
chr5	7398441	1109	<DUP>	0.34375	FALSE	NA	NA	NA
chr5	7399222	449	<DEL>	0.15625	FALSE	NA	NA	NA
chr5	7556838	575	<DEL>	0.21875	FALSE	NA	NA	NA
chr5	7641406	383	<DUP>	0.0625	FALSE	NA	NA	NA
chr5	7641821	485	<DEL>	0.59375	FALSE	NA	NA	NA
chr5	7642477	370	<DUP>	0.0625	FALSE	NA	NA	NA
chr5	7710889	1995	<DEL>	0.28125	FALSE	NA	NA	NA
chr5	7912574	727	<DEL>	0.6875	FALSE	NA	NA	NA
chr5	8037085	559	<DUP>	0.78125	FALSE	NA	NA	NA
chr5	8066312	555	<DEL>	0.09375	FALSE	NA	NA	NA
chr5	8255375	406	<DUP>	0.53125	FALSE	NA	NA	NA
chr5	8541334	378	<DUP>	0.75	FALSE	NA	NA	NA
chr5	8570399	1264	<DEL>	0.03125	TRUE	39316	3.693	5.504
chr5	9500183	525	<DEL>	0.0625	FALSE	NA	NA	NA
chr5	9556052	5512	<DEL>	0.0625	FALSE	NA	NA	NA
chr5	9642542	11721	<DEL>	0.3125	FALSE	NA	NA	NA
chr5	9940526	1063	<DEL>	0.40625	FALSE	NA	NA	NA
chr5	14401644	549	<DEL>	0.15625	FALSE	NA	NA	NA
chr5	15646685	744	<DEL>	0.0625	FALSE	NA	NA	NA
chr5	18645702	5599	<DEL>	0.03125	FALSE	NA	NA	NA
chr5	20430269	6421	<DEL>	0.8125	FALSE	NA	NA	NA
chr5	22026858	1163	<DUP>	0.0625	FALSE	NA	NA	NA
chr5	23935993	490	<DEL>	0.875	FALSE	NA	NA	NA
chr5	24922055	1629	<DEL>	0.125	FALSE	NA	NA	NA
chr5	27940535	2093	<DEL>	0.09375	FALSE	NA	NA	NA
chr5	28359184	6084	<DEL>	0.0625	FALSE	NA	NA	NA
chr5	29037066	1170	<DEL>	0.0625	FALSE	NA	NA	NA
chr5	29200359	960	<DEL>	0.03125	FALSE	NA	NA	NA
chr5	29269370	330	<DEL>	0.90625	FALSE	NA	NA	NA
chr5	29821188	1964	<DEL>	0.34375	FALSE	NA	NA	NA
chr5	30135691	413	<DEL>	0.25	FALSE	NA	NA	NA
chr5	30145236	2457	<DEL>	0.125	FALSE	NA	NA	NA
chr5	31239227	657	<DEL>	0.03125	FALSE	NA	NA	NA
chr5	31328878	1093	<DEL>	0.1875	FALSE	NA	NA	NA
chr5	31742371	1654	<DEL>	0.53125	FALSE	NA	NA	NA
chr5	32884464	1324	<DEL>	0.625	FALSE	NA	NA	NA
chr5	33117059	710	<DEL>	0.375	FALSE	NA	NA	NA
chr5	33528421	846	<DUP>	0.4375	FALSE	NA	NA	NA
chr5	33580383	894	<DEL>	0.59375	FALSE	NA	NA	NA
chr5	34096600	1296	<DEL>	0.34375	FALSE	NA	NA	NA
chr5	34447602	1020	<DEL>	0.78125	FALSE	NA	NA	NA
chr5	34572660	783	<DEL>	0.90625	FALSE	NA	NA	NA
chr5	34697592	1122	<DEL>	0.84375	FALSE	NA	NA	NA
chr5	35472870	1635	<DEL>	0.59375	FALSE	NA	NA	NA
chr5	36063828	562	<DEL>	0.125	FALSE	NA	NA	NA
chr5	36472829	1536	<DEL>	0.0625	FALSE	NA	NA	NA
chr5	38323917	646	<DEL>	0.59375	FALSE	NA	NA	NA
chr5	42925538	886	<DEL>	0.9375	FALSE	NA	NA	NA
chr5	47066356	837	<DEL>	0.25	FALSE	NA	NA	NA
chr5	47174122	470	<DEL>	0.59375	FALSE	NA	NA	NA
chr5	47186779	1280	<DEL>	0.28125	FALSE	NA	NA	NA
chr5	48092942	1105	<DEL>	0.34375	FALSE	NA	NA	NA
chr5	52741192	392	<DEL>	0.4375	FALSE	NA	NA	NA
chr5	53514766	532	<DEL>	0.78125	FALSE	NA	NA	NA
chr5	53553910	452	<DEL>	0.90625	FALSE	NA	NA	NA
chr5	55335984	528	<DEL>	0.09375	FALSE	NA	NA	NA
chr5	56032916	22036	<DUP>	0.09375	FALSE	NA	NA	NA
chr5	60029476	2351	<DEL>	0.8125	FALSE	NA	NA	NA
chr5	60534610	77707	<DEL>	0.6875	FALSE	NA	NA	NA
chr5	61696625	694	<DEL>	0.9375	FALSE	NA	NA	NA
chr5	63286708	969	<DEL>	0.25	FALSE	NA	NA	NA
chr5	63810467	6686	<DEL>	0.34375	FALSE	NA	NA	NA
chr5	63810466	21800	<DEL>	0.1875	FALSE	NA	NA	NA
chr5	63859402	55959	<DEL>	0.40625	FALSE	NA	NA	NA
chr5	64417202	491	<DEL>	0.28125	FALSE	NA	NA	NA
chr5	64573765	450	<DEL>	0.78125	FALSE	NA	NA	NA
chr5	65427044	9704	<DEL>	0.15625	FALSE	NA	NA	NA
chr5	65487046	78032	<DEL>	0.09375	FALSE	NA	NA	NA
chr5	65487048	77442	<DEL>	0.1875	FALSE	NA	NA	NA
chr5	65551294	488	<DEL>	0.8125	FALSE	NA	NA	NA
chr5	65958458	417	<DEL>	0.875	FALSE	NA	NA	NA
chr5	67724835	6983	<DEL>	0.125	FALSE	NA	NA	NA
chr5	67820504	11150	<DEL>	0.9375	FALSE	NA	NA	NA
chr5	68034949	604	<DEL>	0.15625	FALSE	NA	NA	NA
chr5	68196992	751	<DEL>	0.28125	FALSE	NA	NA	NA
chr5	68895991	2395	<DEL>	0.1875	FALSE	NA	NA	NA
chr5	70509092	8155	<DEL>	0.375	FALSE	NA	NA	NA
chr5	70692137	969	<DEL>	0.125	FALSE	NA	NA	NA
chr5	70829803	1864	<DEL>	0.9375	FALSE	NA	NA	NA
chr5	71697983	50672	<DEL>	0.34375	FALSE	NA	NA	NA
chr5	72576771	1803	<DEL>	0.0625	FALSE	NA	NA	NA
chr5	72692686	728	<DEL>	0.84375	FALSE	NA	NA	NA
chr5	72800399	688	<DEL>	0.75	FALSE	NA	NA	NA
chr5	74673414	12494	<DEL>	0.25	FALSE	NA	NA	NA
chr5	74974928	497	<DEL>	0.625	FALSE	NA	NA	NA
chr5	75445769	443	<DEL>	0.125	FALSE	NA	NA	NA
chr5	76065102	561	<DEL>	0.6875	FALSE	NA	NA	NA
chr5	76133796	365	<DEL>	0.8125	FALSE	NA	NA	NA
chr5	76336416	378	<DEL>	0.71875	FALSE	NA	NA	NA
chr5	79107171	570	<DEL>	0.8125	FALSE	NA	NA	NA
chr5	81701640	1501	<DEL>	0.1875	FALSE	NA	NA	NA
chr5	83452676	483	<DEL>	0.375	FALSE	NA	NA	NA
chr5	83959022	607	<DEL>	0.0625	FALSE	NA	NA	NA
chr5	84398844	474	<DEL>	0.53125	FALSE	NA	NA	NA
chr5	85237947	877	<DEL>	0.65625	FALSE	NA	NA	NA
chr5	87469361	523	<DEL>	0.40625	FALSE	NA	NA	NA
chr5	87845646	3497	<DEL>	0.90625	FALSE	NA	NA	NA
chr5	88841490	752	<DEL>	0.25	FALSE	NA	NA	NA
chr5	89216839	1027	<DEL>	0.21875	FALSE	NA	NA	NA
chr5	89569541	457	<DEL>	0.0625	FALSE	NA	NA	NA
chr5	90027869	1648	<DEL>	0.90625	FALSE	NA	NA	NA
chr5	90096475	1373	<DEL>	0.09375	FALSE	NA	NA	NA
chr5	90669339	1135	<DEL>	0.46875	FALSE	NA	NA	NA
chr5	90715110	6258	<DEL>	0.9375	FALSE	NA	NA	NA
chr5	91614814	409	<DEL>	0.90625	FALSE	NA	NA	NA
chr5	92033873	5738	<DEL>	0.21875	FALSE	NA	NA	NA
chr5	92340345	493	<DEL>	0.78125	FALSE	NA	NA	NA
chr5	93482023	351	<DEL>	0.25	FALSE	NA	NA	NA
chr5	95199904	609	<DEL>	0.15625	FALSE	NA	NA	NA
chr5	95887935	6234	<DEL>	0.375	FALSE	NA	NA	NA
chr5	96508671	568	<DEL>	0.46875	FALSE	NA	NA	NA
chr5	97313598	1314	<DEL>	0.09375	FALSE	NA	NA	NA
chr5	97800651	10161	<DEL>	0.40625	FALSE	NA	NA	NA
chr5	98023265	1158	<DEL>	0.0625	FALSE	NA	NA	NA
chr5	98765885	753	<DEL>	0.1875	FALSE	NA	NA	NA
chr5	99200516	843	<DEL>	0.15625	FALSE	NA	NA	NA
chr5	99508248	1310	<DEL>	0.0625	FALSE	NA	NA	NA
chr5	99624845	482	<DEL>	0.84375	FALSE	NA	NA	NA
chr5	99942502	1121	<DEL>	0.6875	FALSE	NA	NA	NA
chr5	100211019	812	<DEL>	0.125	FALSE	NA	NA	NA
chr5	101103798	449	<DUP>	0.09375	FALSE	NA	NA	NA
chr5	101526979	3533	<DEL>	0.09375	FALSE	NA	NA	NA
chr5	101939759	736	<DEL>	0.71875	FALSE	NA	NA	NA
chr5	103638292	2017	<DEL>	0.28125	FALSE	NA	NA	NA
chr5	105146427	613	<DEL>	0.34375	FALSE	NA	NA	NA
chr5	106437228	5409	<DEL>	0.0625	FALSE	NA	NA	NA
chr5	108767624	643	<DEL>	0.6875	FALSE	NA	NA	NA
chr5	111741526	552	<DEL>	0.125	FALSE	NA	NA	NA
chr5	113145097	5539	<DEL>	0.3125	FALSE	NA	NA	NA
chr5	114918769	3248	<DEL>	0.75	FALSE	NA	NA	NA
chr5	115354527	892	<DEL>	0.34375	FALSE	NA	NA	NA
chr5	115525408	11651	<DEL>	0.125	FALSE	NA	NA	NA
chr5	116029045	8238	<DEL>	0.59375	FALSE	NA	NA	NA
chr5	117084255	457	<DEL>	0.6875	FALSE	NA	NA	NA
chr5	117393786	573	<DEL>	0.03125	FALSE	NA	NA	NA
chr5	117474926	479	<DEL>	0.78125	FALSE	NA	NA	NA
chr5	117764444	635	<DEL>	0.1875	FALSE	NA	NA	NA
chr5	118389427	524	<DEL>	0.0625	FALSE	NA	NA	NA
chr5	119804248	485	<DEL>	0.71875	FALSE	NA	NA	NA
chr5	119870969	674	<DEL>	0.9375	FALSE	NA	NA	NA
chr5	120013310	681	<DEL>	0.03125	FALSE	NA	NA	NA
chr5	123332607	1325	<DEL>	0.21875	FALSE	NA	NA	NA
chr5	123705023	1800	<DEL>	0.46875	FALSE	NA	NA	NA
chr5	125163525	1043	<DEL>	0.5625	FALSE	NA	NA	NA
chr5	125258033	613	<DEL>	0.6875	FALSE	NA	NA	NA
chr5	126018235	623	<DEL>	0.5625	FALSE	NA	NA	NA
chr5	126147380	1782	<DEL>	0.625	FALSE	NA	NA	NA
chr5	129396928	1312	<DEL>	0.125	FALSE	NA	NA	NA
chr5	129511763	12396	<DEL>	0.09375	FALSE	NA	NA	NA
chr5	129815220	594	<DEL>	0.09375	FALSE	NA	NA	NA
chr5	129855062	799	<DEL>	0.125	FALSE	NA	NA	NA
chr5	131073185	672	<DEL>	0.21875	FALSE	NA	NA	NA
chr5	131529910	2736	<DEL>	0.03125	FALSE	NA	NA	NA
chr5	131653330	1702	<DEL>	0.0625	FALSE	NA	NA	NA
chr5	131681739	4709	<DEL>	0.0625	FALSE	NA	NA	NA
chr5	131916116	642	<DEL>	0.53125	FALSE	NA	NA	NA
chr5	132876680	1237	<DEL>	0.1875	FALSE	NA	NA	NA
chr5	134221147	1011	<DEL>	0.0625	FALSE	NA	NA	NA
chr5	134570303	802	<DEL>	0.375	FALSE	NA	NA	NA
chr5	134739115	511	<DEL>	0.0625	FALSE	NA	NA	NA
chr5	134757028	1423	<DEL>	0.3125	FALSE	NA	NA	NA
chr5	135677366	505	<DEL>	0.90625	FALSE	NA	NA	NA
chr5	135717846	1551	<DEL>	0.125	FALSE	NA	NA	NA
chr5	135910270	592	<DEL>	0.8125	FALSE	NA	NA	NA
chr5	136709676	1022	<DEL>	0.21875	FALSE	NA	NA	NA
chr5	138865098	699	<DEL>	0.25	FALSE	NA	NA	NA
chr5	141128438	952	<DEL>	0.875	FALSE	NA	NA	NA
chr5	141473843	809	<DEL>	0.09375	FALSE	NA	NA	NA
chr5	142632161	678	<DEL>	0.8125	FALSE	NA	NA	NA
chr5	142961667	2684	<DEL>	0.125	FALSE	NA	NA	NA
chr5	143082287	1998	<DEL>	0.65625	FALSE	NA	NA	NA
chr5	143623676	696	<DEL>	0.0625	FALSE	NA	NA	NA
chr5	143629534	1070	<DEL>	0.03125	FALSE	NA	NA	NA
chr5	145489458	3485	<DEL>	0.375	FALSE	NA	NA	NA
chr5	147871205	904	<DEL>	0.875	FALSE	NA	NA	NA
chr5	148756405	818	<DEL>	0.1875	FALSE	NA	NA	NA
chr5	149103767	786	<DEL>	0.90625	FALSE	NA	NA	NA
chr5	149543178	514	<DEL>	0.03125	FALSE	NA	NA	NA
chr5	149842524	733	<DEL>	0.0625	FALSE	NA	NA	NA
chr5	151150143	451	<DEL>	0.8125	FALSE	NA	NA	NA
chr5	152146921	391	<DEL>	0.125	FALSE	NA	NA	NA
chr5	152535843	2633	<DEL>	0.65625	FALSE	NA	NA	NA
chr5	152935868	566	<DEL>	0.25	FALSE	NA	NA	NA
chr5	153384071	1314	<DEL>	0.0625	FALSE	NA	NA	NA
chr5	154099952	4576	<DEL>	0.28125	FALSE	NA	NA	NA
chr5	154591160	1658	<DEL>	0.0625	FALSE	NA	NA	NA
chr5	155450417	1022	<DEL>	0.375	FALSE	NA	NA	NA
chr5	157045533	3799	<DEL>	0.15625	FALSE	NA	NA	NA
chr5	157480545	13508	<DEL>	0.21875	FALSE	NA	NA	NA
chr5	157627501	1687	<DEL>	0.15625	FALSE	NA	NA	NA
chr5	157643935	521	<DEL>	0.8125	FALSE	NA	NA	NA
chr5	159830405	861	<DEL>	0.375	FALSE	NA	NA	NA
chr5	160548535	621	<DEL>	0.0625	FALSE	NA	NA	NA
chr5	162125501	1205	<DEL>	0.90625	FALSE	NA	NA	NA
chr5	162489783	12376	<DEL>	0.03125	FALSE	NA	NA	NA
chr5	163011607	1513	<DEL>	0.90625	FALSE	NA	NA	NA
chr5	163023642	863	<DEL>	0.09375	FALSE	NA	NA	NA
chr5	163489874	526	<DEL>	0.71875	FALSE	NA	NA	NA
chr5	164428437	3650	<DEL>	0.09375	FALSE	NA	NA	NA
chr5	164982986	15192	<DEL>	0.25	FALSE	NA	NA	NA
chr5	165612640	1123	<DEL>	0.875	FALSE	NA	NA	NA
chr5	166759702	633	<DEL>	0.03125	FALSE	NA	NA	NA
chr5	167071641	621	<DEL>	0.40625	FALSE	NA	NA	NA
chr5	167106871	1054	<DEL>	0.65625	FALSE	NA	NA	NA
chr5	167883017	1313	<DEL>	0.0625	FALSE	NA	NA	NA
chr5	170591400	662	<DEL>	0.90625	FALSE	NA	NA	NA
chr5	170893456	564	<DEL>	0.78125	FALSE	NA	NA	NA
chr5	171167666	745	<DEL>	0.03125	FALSE	NA	NA	NA
chr5	171798906	1391	<DEL>	0.0625	FALSE	NA	NA	NA
chr5	174107099	875	<DEL>	0.625	FALSE	NA	NA	NA
chr5	174119316	1854	<DEL>	0.03125	FALSE	NA	NA	NA
chr5	174217439	2307	<DEL>	0.4375	FALSE	NA	NA	NA
chr5	175606697	887	<DEL>	0.03125	FALSE	NA	NA	NA
chr5	177362879	1442	<DEL>	0.09375	FALSE	NA	NA	NA
chr5	179188672	631	<DEL>	0.5	FALSE	NA	NA	NA
chr5	180581255	1494	<DEL>	0.125	FALSE	NA	NA	NA
chr5	180598481	8536	<DEL>	0.0625	FALSE	NA	NA	NA
chr5	181204212	20982	<DUP>	0.15625	FALSE	NA	NA	NA
chr5	183212069	644	<DEL>	0.90625	FALSE	NA	NA	NA
chr5	184142043	467	<DEL>	0.71875	FALSE	NA	NA	NA
chr5	184351722	822	<DEL>	0.25	FALSE	NA	NA	NA
chr5	184458449	817	<DEL>	0.9375	FALSE	NA	NA	NA
chr5	184571286	374	<DEL>	0.15625	FALSE	NA	NA	NA
chr5	185345195	417	<DEL>	0.15625	FALSE	NA	NA	NA
chr5	185492642	435	<DEL>	0.4375	FALSE	NA	NA	NA
chr5	185535102	484	<DEL>	0.84375	FALSE	NA	NA	NA
chr5	186784953	778	<DUP>	0.78125	FALSE	NA	NA	NA
chr5	186880082	430	<DEL>	0.65625	FALSE	NA	NA	NA
chr5	186939702	210	<DEL>	0.4375	FALSE	NA	NA	NA
chr5	186983287	1120	<DUP>	0.90625	FALSE	NA	NA	NA
chr5	186984124	1322	<DEL>	0.25	FALSE	NA	NA	NA
chr5	187145641	741	<DUP>	0.9375	FALSE	NA	NA	NA
chr5	187199725	813	<DEL>	0.125	FALSE	NA	NA	NA
chr5	187320975	1397	<DEL>	0.875	FALSE	NA	NA	NA
chr5	187407226	2400	<DEL>	0.03125	FALSE	NA	NA	NA
chr5	187589711	636	<DEL>	0.21875	FALSE	NA	NA	NA
chr5	188746325	650	<DUP>	0.375	FALSE	NA	NA	NA
chr5	189337098	3025	<DEL>	0.03125	FALSE	NA	NA	NA
chr5	189404376	592	<DUP>	0.5625	FALSE	NA	NA	NA
chr5	189404388	464	<DEL>	0.625	FALSE	NA	NA	NA
chr5	189542378	1420	<DEL>	0.75	FALSE	NA	NA	NA
chr5	190055240	617	<DUP>	0.25	FALSE	NA	NA	NA
chr5	190073980	591	<DEL>	0.1875	FALSE	NA	NA	NA
chr5	190118773	554	<DEL>	0.0625	FALSE	NA	NA	NA
chr6	63374	1095	<DEL>	0.5625	FALSE	NA	NA	NA
chr6	142700	477	<DEL>	0.40625	FALSE	NA	NA	NA
chr6	180855	92840	<DUP>	0.90625	FALSE	NA	NA	NA
chr6	230719	3698	<DEL>	0.65625	FALSE	NA	NA	NA
chr6	366582	439	<DEL>	0.09375	FALSE	NA	NA	NA
chr6	498336	427	<DEL>	0.78125	FALSE	NA	NA	NA
chr6	531013	542	<DEL>	0.84375	FALSE	NA	NA	NA
chr6	633665	814	<DUP>	0.90625	FALSE	NA	NA	NA
chr6	677442	1309	<DUP>	0.5	FALSE	NA	NA	NA
chr6	683782	59954	<DUP>	0.9375	FALSE	NA	NA	NA
chr6	689252	59860	<DUP>	0.125	FALSE	NA	NA	NA
chr6	690492	67705	<DEL>	0.4375	FALSE	NA	NA	NA
chr6	690861	69602	<DUP>	0.625	FALSE	NA	NA	NA
chr6	906116	460	<DUP>	0.09375	FALSE	NA	NA	NA
chr6	989851	1887	<DEL>	0.0625	FALSE	NA	NA	NA
chr6	1176878	899	<DUP>	0.53125	FALSE	NA	NA	NA
chr6	1273572	627	<DUP>	0.4375	FALSE	NA	NA	NA
chr6	1308276	631	<DEL>	0.28125	FALSE	NA	NA	NA
chr6	1575525	868	<DEL>	0.65625	FALSE	NA	NA	NA
chr6	1731275	354	<DEL>	0.8125	FALSE	NA	NA	NA
chr6	2365929	1529	<DEL>	0.75	FALSE	NA	NA	NA
chr6	2468080	260	<DEL>	0.71875	FALSE	NA	NA	NA
chr6	2568350	446	<DEL>	0.59375	FALSE	NA	NA	NA
chr6	2740985	760	<DEL>	0.0625	FALSE	NA	NA	NA
chr6	2742666	1062	<DUP>	0.59375	FALSE	NA	NA	NA
chr6	3211745	2409	<DEL>	0.25	FALSE	NA	NA	NA
chr6	3289218	446	<DEL>	0.8125	FALSE	NA	NA	NA
chr6	3498737	554	<DEL>	0.4375	FALSE	NA	NA	NA
chr6	3629520	1100	<DEL>	0.3125	FALSE	NA	NA	NA
chr6	4274872	594	<DEL>	0.3125	FALSE	NA	NA	NA
chr6	4409106	440	<DUP>	0.6875	FALSE	NA	NA	NA
chr6	4409471	230	<DEL>	0.8125	FALSE	NA	NA	NA
chr6	4925777	1354	<DEL>	0.03125	FALSE	NA	NA	NA
chr6	5214651	355	<DEL>	0.875	FALSE	NA	NA	NA
chr6	5356304	943	<DEL>	0.21875	FALSE	NA	NA	NA
chr6	5417534	7508	<DEL>	0.03125	FALSE	NA	NA	NA
chr6	5442848	667	<DEL>	0.03125	FALSE	NA	NA	NA
chr6	5541510	875	<DUP>	0.6875	FALSE	NA	NA	NA
chr6	5541806	395	<DEL>	0.71875	FALSE	NA	NA	NA
chr6	6184451	1118	<DEL>	0.5625	FALSE	NA	NA	NA
chr6	6367684	692	<DEL>	0.09375	FALSE	NA	NA	NA
chr6	6384732	875	<DEL>	0.59375	FALSE	NA	NA	NA
chr6	6518094	391	<DEL>	0.53125	FALSE	NA	NA	NA
chr6	6887714	488	<DEL>	0.46875	FALSE	NA	NA	NA
chr6	7439995	872	<DEL>	0.625	FALSE	NA	NA	NA
chr6	8991257	486	<DEL>	0.5625	FALSE	NA	NA	NA
chr6	9635240	625	<DEL>	0.5625	FALSE	NA	NA	NA
chr6	10042030	1975	<DEL>	0.84375	FALSE	NA	NA	NA
chr6	10997818	5406	<DEL>	0.25	FALSE	NA	NA	NA
chr6	11483104	1569	<DEL>	0.1875	FALSE	NA	NA	NA
chr6	11739863	366	<DEL>	0.84375	FALSE	NA	NA	NA
chr6	12853719	2544	<DEL>	0.15625	FALSE	NA	NA	NA
chr6	13031184	889	<DEL>	0.75	FALSE	NA	NA	NA
chr6	14703122	532	<DEL>	0.03125	FALSE	NA	NA	NA
chr6	15710049	793	<DEL>	0.28125	FALSE	NA	NA	NA
chr6	16977989	4612	<DEL>	0.15625	FALSE	NA	NA	NA
chr6	19420579	773	<DEL>	0.625	FALSE	NA	NA	NA
chr6	19622215	755	<DEL>	0.5625	FALSE	NA	NA	NA
chr6	20000601	999	<DEL>	0.34375	FALSE	NA	NA	NA
chr6	20013968	9927	<DEL>	0.53125	FALSE	NA	NA	NA
chr6	20287022	7517	<DEL>	0.90625	FALSE	NA	NA	NA
chr6	20804425	1228	<DEL>	0.09375	FALSE	NA	NA	NA
chr6	20841010	679	<DEL>	0.40625	FALSE	NA	NA	NA
chr6	22040449	1512	<DEL>	0.53125	FALSE	NA	NA	NA
chr6	22097561	1293	<DEL>	0.84375	FALSE	NA	NA	NA
chr6	22567095	577	<DEL>	0.625	FALSE	NA	NA	NA
chr6	23341186	738	<DEL>	0.8125	FALSE	NA	NA	NA
chr6	23835487	6025	<DEL>	0.09375	FALSE	NA	NA	NA
chr6	24601540	3804	<DEL>	0.65625	FALSE	NA	NA	NA
chr6	25720215	488	<DEL>	0.21875	FALSE	NA	NA	NA
chr6	26184642	424	<DEL>	0.625	FALSE	NA	NA	NA
chr6	28082849	618	<DEL>	0.78125	FALSE	NA	NA	NA
chr6	29103272	1589	<DEL>	0.3125	FALSE	NA	NA	NA
chr6	29261821	1138	<DEL>	0.3125	FALSE	NA	NA	NA
chr6	29416098	6110	<DEL>	0.34375	FALSE	NA	NA	NA
chr6	29440824	20176	<DEL>	0.3125	FALSE	NA	NA	NA
chr6	29505343	4690	<DEL>	0.3125	FALSE	NA	NA	NA
chr6	31696382	741	<DEL>	0.375	FALSE	NA	NA	NA
chr6	31898967	1262	<DEL>	0.75	FALSE	NA	NA	NA
chr6	34410116	920	<DEL>	0.09375	FALSE	NA	NA	NA
chr6	34522170	2311	<DEL>	0.875	FALSE	NA	NA	NA
chr6	35354802	911	<DEL>	0.1875	FALSE	NA	NA	NA
chr6	36257902	4883	<DEL>	0.0625	FALSE	NA	NA	NA
chr6	39198724	1477	<DEL>	0.71875	FALSE	NA	NA	NA
chr6	40054086	20355	<DUP>	0.28125	FALSE	NA	NA	NA
chr6	42431725	497	<DEL>	0.8125	FALSE	NA	NA	NA
chr6	43020313	331	<DEL>	0.78125	FALSE	NA	NA	NA
chr6	43299775	51328	<DEL>	0.5	FALSE	NA	NA	NA
chr6	43351505	539	<DEL>	0.46875	FALSE	NA	NA	NA
chr6	43737884	3502	<DUP>	0.90625	FALSE	NA	NA	NA
chr6	43738886	7522	<DEL>	0.75	FALSE	NA	NA	NA
chr6	46687905	668	<DEL>	0.65625	FALSE	NA	NA	NA
chr6	47922284	1462	<DEL>	0.125	FALSE	NA	NA	NA
chr6	47949645	2061	<DEL>	0.03125	FALSE	NA	NA	NA
chr6	53816553	516	<DEL>	0.59375	FALSE	NA	NA	NA
chr6	56465121	373	<DEL>	0.84375	FALSE	NA	NA	NA
chr6	58223119	271	<DUP>	0.71875	FALSE	NA	NA	NA
chr6	59565036	548	<DEL>	0.875	FALSE	NA	NA	NA
chr6	60403105	366	<DEL>	0.78125	FALSE	NA	NA	NA
chr6	61227605	3023	<DEL>	0.875	FALSE	NA	NA	NA
chr6	61377561	690	<DEL>	0.28125	FALSE	NA	NA	NA
chr6	61660483	5874	<DEL>	0.5	FALSE	NA	NA	NA
chr6	62503409	2314	<DEL>	0.375	FALSE	NA	NA	NA
chr6	64875489	408	<DEL>	0.78125	FALSE	NA	NA	NA
chr6	65873177	791	<DEL>	0.5625	FALSE	NA	NA	NA
chr6	67864480	994	<DEL>	0.15625	FALSE	NA	NA	NA
chr6	68686284	341	<DEL>	0.125	FALSE	NA	NA	NA
chr6	69869028	453	<DEL>	0.625	FALSE	NA	NA	NA
chr6	70974409	1919	<DEL>	0.09375	FALSE	NA	NA	NA
chr6	72270110	813	<DEL>	0.09375	FALSE	NA	NA	NA
chr6	73247819	370	<DEL>	0.78125	FALSE	NA	NA	NA
chr6	73316761	374	<DEL>	0.21875	FALSE	NA	NA	NA
chr6	74747110	899	<DEL>	0.0625	FALSE	NA	NA	NA
chr6	74941472	514	<DEL>	0.0625	FALSE	NA	NA	NA
chr6	79597363	3936	<DEL>	0.75	FALSE	NA	NA	NA
chr6	81462849	328	<DEL>	0.40625	FALSE	NA	NA	NA
chr6	82956434	624	<DEL>	0.03125	FALSE	NA	NA	NA
chr6	83398627	4948	<DEL>	0.09375	FALSE	NA	NA	NA
chr6	83524554	1224	<DEL>	0.59375	FALSE	NA	NA	NA
chr6	84759219	692	<DEL>	0.40625	FALSE	NA	NA	NA
chr6	85355080	4174	<DEL>	0.03125	FALSE	NA	NA	NA
chr6	85863837	470	<DEL>	0.21875	FALSE	NA	NA	NA
chr6	88088885	783	<DEL>	0.09375	FALSE	NA	NA	NA
chr6	91743915	596	<DEL>	0.25	FALSE	NA	NA	NA
chr6	92390802	876	<DEL>	0.03125	FALSE	NA	NA	NA
chr6	92437600	550	<DEL>	0.71875	FALSE	NA	NA	NA
chr6	93542601	368	<DUP>	0.0625	FALSE	NA	NA	NA
chr6	93817676	361	<DUP>	0.25	FALSE	NA	NA	NA
chr6	94463254	3330	<DUP>	0.03125	FALSE	NA	NA	NA
chr6	96201480	730	<DEL>	0.125	FALSE	NA	NA	NA
chr6	96948992	1434	<DEL>	0.15625	FALSE	NA	NA	NA
chr6	97373349	486	<DEL>	0.90625	FALSE	NA	NA	NA
chr6	97513791	517	<DEL>	0.25	FALSE	NA	NA	NA
chr6	98335381	911	<DEL>	0.71875	FALSE	NA	NA	NA
chr6	98411369	572	<DUP>	0.15625	FALSE	NA	NA	NA
chr6	98792841	392	<DEL>	0.1875	FALSE	NA	NA	NA
chr6	99047839	605	<DEL>	0.09375	FALSE	NA	NA	NA
chr6	99255217	480	<DEL>	0.59375	FALSE	NA	NA	NA
chr6	101010298	1256	<DEL>	0.15625	FALSE	NA	NA	NA
chr6	101495461	625	<DEL>	0.125	FALSE	NA	NA	NA
chr6	101714892	3618	<DEL>	0.28125	FALSE	NA	NA	NA
chr6	102742161	6415	<DEL>	0.9375	FALSE	NA	NA	NA
chr6	102800398	1040	<DEL>	0.125	FALSE	NA	NA	NA
chr6	103046401	930	<DEL>	0.28125	FALSE	NA	NA	NA
chr6	103420871	4393	<DEL>	0.5625	FALSE	NA	NA	NA
chr6	103525193	489	<DEL>	0.09375	FALSE	NA	NA	NA
chr6	104405168	582	<DEL>	0.5	FALSE	NA	NA	NA
chr6	105006603	598	<DEL>	0.15625	FALSE	NA	NA	NA
chr6	107762351	987	<DEL>	0.6875	FALSE	NA	NA	NA
chr6	107894983	6150	<DEL>	0.34375	FALSE	NA	NA	NA
chr6	108441702	407	<DEL>	0.875	FALSE	NA	NA	NA
chr6	110346290	819	<DEL>	0.9375	FALSE	NA	NA	NA
chr6	110600095	538	<DEL>	0.5	FALSE	NA	NA	NA
chr6	110641765	640	<DEL>	0.4375	FALSE	NA	NA	NA
chr6	111931233	616	<DEL>	0.09375	FALSE	NA	NA	NA
chr6	114053662	774	<DEL>	0.28125	FALSE	NA	NA	NA
chr6	114573034	703	<DEL>	0.5	FALSE	NA	NA	NA
chr6	114831215	1047	<DEL>	0.6875	FALSE	NA	NA	NA
chr6	115872019	1214	<DEL>	0.1875	FALSE	NA	NA	NA
chr6	117515000	517	<DEL>	0.375	FALSE	NA	NA	NA
chr6	117662889	8326	<DEL>	0.09375	FALSE	NA	NA	NA
chr6	117696111	1047	<DEL>	0.9375	FALSE	NA	NA	NA
chr6	118019343	2695	<DEL>	0.21875	FALSE	NA	NA	NA
chr6	119239531	1340	<DEL>	0.59375	FALSE	NA	NA	NA
chr6	120869367	2467	<DEL>	0.125	FALSE	NA	NA	NA
chr6	122087650	326	<DEL>	0.3125	FALSE	NA	NA	NA
chr6	122126081	874	<DEL>	0.09375	FALSE	NA	NA	NA
chr6	122246540	3694	<DEL>	0.40625	FALSE	NA	NA	NA
chr6	122689359	52572	<DEL>	0.8125	FALSE	NA	NA	NA
chr6	124143689	2519	<DEL>	0.03125	FALSE	NA	NA	NA
chr6	124351223	2324	<DEL>	0.0625	FALSE	NA	NA	NA
chr6	124524938	908	<DEL>	0.09375	FALSE	NA	NA	NA
chr6	126482140	6147	<DEL>	0.03125	FALSE	NA	NA	NA
chr6	127283905	409	<DEL>	0.90625	FALSE	NA	NA	NA
chr6	127865282	59792	<DEL>	0.5	FALSE	NA	NA	NA
chr6	132258038	684	<DEL>	0.3125	FALSE	NA	NA	NA
chr6	133948248	1223	<DUP>	0.03125	FALSE	NA	NA	NA
chr6	136678401	592	<DEL>	0.90625	FALSE	NA	NA	NA
chr6	137037843	1274	<DEL>	0.25	FALSE	NA	NA	NA
chr6	138022574	57598	<DEL>	0.09375	FALSE	NA	NA	NA
chr6	138303519	674	<DEL>	0.90625	FALSE	NA	NA	NA
chr6	138938015	5145	<DUP>	0.0625	FALSE	NA	NA	NA
chr6	143299696	527	<DEL>	0.03125	FALSE	NA	NA	NA
chr6	143320800	424	<DEL>	0.65625	FALSE	NA	NA	NA
chr6	144509929	920	<DEL>	0.625	FALSE	NA	NA	NA
chr6	146264769	680	<DEL>	0.25	FALSE	NA	NA	NA
chr6	146953065	508	<DEL>	0.40625	FALSE	NA	NA	NA
chr6	149563192	989	<DUP>	0.84375	FALSE	NA	NA	NA
chr6	154270430	2344	<DEL>	0.15625	FALSE	NA	NA	NA
chr6	159528414	1717	<DUP>	0.03125	FALSE	NA	NA	NA
chr6	164197148	518	<DEL>	0.03125	FALSE	NA	NA	NA
chr6	165414925	3917	<DEL>	0.28125	FALSE	NA	NA	NA
chr6	167338649	2104	<DEL>	0.0625	FALSE	NA	NA	NA
chr6	168731741	3123	<DEL>	0.875	FALSE	NA	NA	NA
chr6	170085063	720	<DEL>	0.84375	FALSE	NA	NA	NA
chr6	170319418	572	<DEL>	0.28125	FALSE	NA	NA	NA
chr6	171316687	387	<DEL>	0.5	FALSE	NA	NA	NA
chr6	171741560	8362	<DEL>	0.46875	FALSE	NA	NA	NA
chr6	172205523	936	<DEL>	0.0625	FALSE	NA	NA	NA
chr6	172449467	543	<DUP>	0.90625	FALSE	NA	NA	NA
chr6	174588767	636	<DEL>	0.15625	FALSE	NA	NA	NA
chr6	175136217	1616	<DEL>	0.78125	FALSE	NA	NA	NA
chr6	176359779	1063	<DEL>	0.21875	FALSE	NA	NA	NA
chr6	176907180	764	<DEL>	0.46875	FALSE	NA	NA	NA
chr6	176957413	509	<DEL>	0.25	FALSE	NA	NA	NA
chr6	177232866	266	<DEL>	0.65625	FALSE	NA	NA	NA
chr6	177416732	5003	<DEL>	0.6875	FALSE	NA	NA	NA
chr6	177839920	610	<DEL>	0.90625	FALSE	NA	NA	NA
chr6	177928544	471	<DEL>	0.9375	FALSE	NA	NA	NA
chr6	178006066	601	<DEL>	0.71875	FALSE	NA	NA	NA
chr6	178812590	250	<DUP>	0.375	FALSE	NA	NA	NA
chr6	179341986	423	<DEL>	0.5	FALSE	NA	NA	NA
chr6	179530954	432	<DEL>	0.4375	FALSE	NA	NA	NA
chr6	179551694	326	<DEL>	0.75	FALSE	NA	NA	NA
chr7	98608	1846	<DEL>	0.8125	FALSE	NA	NA	NA
chr7	1248977	1714	<DEL>	0.03125	TRUE	39313	8.208	16.49
chr7	1971581	994	<DUP>	0.3125	FALSE	NA	NA	NA
chr7	2078823	3772	<DUP>	0.75	FALSE	NA	NA	NA
chr7	2094764	6251	<DUP>	0.21875	FALSE	NA	NA	NA
chr7	2097761	5727	<DEL>	0.09375	FALSE	NA	NA	NA
chr7	2141744	3794	<DEL>	0.15625	FALSE	NA	NA	NA
chr7	2145400	1761	<DUP>	0.53125	FALSE	NA	NA	NA
chr7	2772085	663	<DEL>	0.125	FALSE	NA	NA	NA
chr7	2836759	752	<DEL>	0.21875	FALSE	NA	NA	NA
chr7	3195783	583	<DUP>	0.21875	FALSE	NA	NA	NA
chr7	5095624	615	<DEL>	0.75	FALSE	NA	NA	NA
chr7	5253952	802	<DEL>	0.65625	FALSE	NA	NA	NA
chr7	5703689	548	<DUP>	0.46875	FALSE	NA	NA	NA
chr7	6061321	677	<DEL>	0.5625	FALSE	NA	NA	NA
chr7	6556264	353	<DEL>	0.625	FALSE	NA	NA	NA
chr7	6755910	855	<DEL>	0.75	FALSE	NA	NA	NA
chr7	7130944	794	<DUP>	0.6875	FALSE	NA	NA	NA
chr7	7855629	628	<DEL>	0.0625	FALSE	NA	NA	NA
chr7	9993251	3843	<DUP>	0.15625	FALSE	NA	NA	NA
chr7	10351918	1096	<DEL>	0.0625	FALSE	NA	NA	NA
chr7	10455078	52114	<DEL>	0.84375	FALSE	NA	NA	NA
chr7	10456594	52050	<DEL>	0.1875	FALSE	NA	NA	NA
chr7	10502436	2466	<DEL>	0.875	FALSE	NA	NA	NA
chr7	10675025	709	<DEL>	0.5625	FALSE	NA	NA	NA
chr7	14059377	4389	<DEL>	0.9375	FALSE	NA	NA	NA
chr7	15404622	567	<DEL>	0.03125	FALSE	NA	NA	NA
chr7	15405934	975	<DEL>	0.03125	FALSE	NA	NA	NA
chr7	16235685	1657	<DEL>	0.09375	FALSE	NA	NA	NA
chr7	16514513	626	<DEL>	0.21875	FALSE	NA	NA	NA
chr7	18488287	749	<DEL>	0.71875	FALSE	NA	NA	NA
chr7	18557850	1343	<DEL>	0.78125	FALSE	NA	NA	NA
chr7	20063114	33850	<DEL>	0.6875	FALSE	NA	NA	NA
chr7	20114380	2295	<DEL>	0.75	FALSE	NA	NA	NA
chr7	21348051	412	<DEL>	0.59375	FALSE	NA	NA	NA
chr7	21837771	490	<DEL>	0.78125	FALSE	NA	NA	NA
chr7	22233556	27767	<DEL>	0.0625	FALSE	NA	NA	NA
chr7	22401248	2223	<DEL>	0.84375	FALSE	NA	NA	NA
chr7	23523390	526	<DEL>	0.0625	FALSE	NA	NA	NA
chr7	23921335	759	<DEL>	0.0625	FALSE	NA	NA	NA
chr7	24820573	1953	<DEL>	0.15625	FALSE	NA	NA	NA
chr7	26982659	1175	<DEL>	0.71875	FALSE	NA	NA	NA
chr7	28462723	1212	<DEL>	0.1875	FALSE	NA	NA	NA
chr7	31699547	2710	<DEL>	0.0625	FALSE	NA	NA	NA
chr7	31747538	382	<DEL>	0.71875	FALSE	NA	NA	NA
chr7	33843669	735	<DUP>	0.09375	FALSE	NA	NA	NA
chr7	35704655	527	<DEL>	0.5	FALSE	NA	NA	NA
chr7	37158407	2361	<DEL>	0.09375	FALSE	NA	NA	NA
chr7	39099553	414	<DEL>	0.40625	FALSE	NA	NA	NA
chr7	41197458	568	<DEL>	0.375	FALSE	NA	NA	NA
chr7	41382719	8999	<DEL>	0.1875	FALSE	NA	NA	NA
chr7	41382718	9580	<DEL>	0.15625	FALSE	NA	NA	NA
chr7	42841926	488	<DEL>	0.625	FALSE	NA	NA	NA
chr7	44482487	459	<DEL>	0.125	FALSE	NA	NA	NA
chr7	48802581	439	<DEL>	0.65625	FALSE	NA	NA	NA
chr7	49573194	802	<DEL>	0.59375	FALSE	NA	NA	NA
chr7	50486766	1569	<DUP>	0.71875	FALSE	NA	NA	NA
chr7	50487087	451	<DEL>	0.8125	FALSE	NA	NA	NA
chr7	51498152	874	<DEL>	0.78125	FALSE	NA	NA	NA
chr7	54484065	1366	<DEL>	0.53125	FALSE	NA	NA	NA
chr7	55422162	497	<DEL>	0.875	FALSE	NA	NA	NA
chr7	56286474	1704	<DEL>	0.15625	FALSE	NA	NA	NA
chr7	59312664	428	<DEL>	0.46875	FALSE	NA	NA	NA
chr7	59996120	616	<DUP>	0.71875	FALSE	NA	NA	NA
chr7	60249558	1576	<DEL>	0.5	FALSE	NA	NA	NA
chr7	62128499	6308	<DEL>	0.59375	FALSE	NA	NA	NA
chr7	62373636	1271	<DEL>	0.03125	FALSE	NA	NA	NA
chr7	62488858	535	<DUP>	0.9375	FALSE	NA	NA	NA
chr7	62585117	6841	<DEL>	0.4375	FALSE	NA	NA	NA
chr7	63974708	1804	<DEL>	0.75	FALSE	NA	NA	NA
chr7	66710747	822	<DEL>	0.1875	FALSE	NA	NA	NA
chr7	69102847	556	<DEL>	0.59375	FALSE	NA	NA	NA
chr7	69247693	1470	<DUP>	0.21875	FALSE	NA	NA	NA
chr7	69527236	1183	<DEL>	0.28125	FALSE	NA	NA	NA
chr7	70280418	1534	<DEL>	0.25	FALSE	NA	NA	NA
chr7	74210834	577	<DEL>	0.625	FALSE	NA	NA	NA
chr7	75481657	752	<DEL>	0.34375	FALSE	NA	NA	NA
chr7	78258335	396	<DEL>	0.03125	FALSE	NA	NA	NA
chr7	78506247	53766	<DEL>	0.28125	FALSE	NA	NA	NA
chr7	78509754	53455	<DEL>	0.28125	FALSE	NA	NA	NA
chr7	78565358	8308	<DEL>	0.125	FALSE	NA	NA	NA
chr7	78961242	487	<DEL>	0.375	FALSE	NA	NA	NA
chr7	80073704	1555	<DEL>	0.09375	FALSE	NA	NA	NA
chr7	80375115	2405	<DEL>	0.0625	FALSE	NA	NA	NA
chr7	80880479	537	<DEL>	0.34375	FALSE	NA	NA	NA
chr7	81071035	608	<DEL>	0.65625	FALSE	NA	NA	NA
chr7	81360469	1062	<DEL>	0.21875	FALSE	NA	NA	NA
chr7	81361449	984	<DEL>	0.59375	FALSE	NA	NA	NA
chr7	81892991	609	<DEL>	0.75	FALSE	NA	NA	NA
chr7	82145775	2782	<DEL>	0.40625	FALSE	NA	NA	NA
chr7	83423357	1030	<DEL>	0.75	FALSE	NA	NA	NA
chr7	83641052	1169	<DEL>	0.03125	FALSE	NA	NA	NA
chr7	84259900	1051	<DEL>	0.40625	FALSE	NA	NA	NA
chr7	84751707	434	<DEL>	0.90625	FALSE	NA	NA	NA
chr7	85373530	33112	<DEL>	0.1875	FALSE	NA	NA	NA
chr7	86362201	621	<DEL>	0.46875	FALSE	NA	NA	NA
chr7	86367310	1931	<DEL>	0.4375	FALSE	NA	NA	NA
chr7	86524934	7962	<DEL>	0.3125	FALSE	NA	NA	NA
chr7	86641059	558	<DEL>	0.03125	FALSE	NA	NA	NA
chr7	87551298	798	<DEL>	0.625	FALSE	NA	NA	NA
chr7	88316031	757	<DEL>	0.0625	FALSE	NA	NA	NA
chr7	88641609	1012	<DEL>	0.4375	FALSE	NA	NA	NA
chr7	89760362	1163	<DEL>	0.6875	FALSE	NA	NA	NA
chr7	95530744	1338	<DEL>	0.5625	FALSE	NA	NA	NA
chr7	99838822	5813	<DEL>	0.75	FALSE	NA	NA	NA
chr7	100282521	2512	<DEL>	0.90625	FALSE	NA	NA	NA
chr7	101787813	6047	<DEL>	0.5	FALSE	NA	NA	NA
chr7	102055103	956	<DUP>	0.4375	FALSE	NA	NA	NA
chr7	102055148	1558	<DUP>	0.78125	FALSE	NA	NA	NA
chr7	102056018	533	<DEL>	0.875	FALSE	NA	NA	NA
chr7	102056060	2574	<DEL>	0.125	FALSE	NA	NA	NA
chr7	102056117	1104	<DEL>	0.4375	FALSE	NA	NA	NA
chr7	102057411	1732	<DEL>	0.15625	FALSE	NA	NA	NA
chr7	102057418	1014	<DEL>	0.0625	FALSE	NA	NA	NA
chr7	102058459	843	<DUP>	0.3125	FALSE	NA	NA	NA
chr7	102619196	1078	<DEL>	0.53125	FALSE	NA	NA	NA
chr7	103502935	998	<DEL>	0.75	FALSE	NA	NA	NA
chr7	103657005	23471	<DUP>	0.34375	FALSE	NA	NA	NA
chr7	103942348	707	<DEL>	0.34375	FALSE	NA	NA	NA
chr7	104342732	4205	<DEL>	0.28125	FALSE	NA	NA	NA
chr7	104724874	5929	<DEL>	0.78125	FALSE	NA	NA	NA
chr7	106550565	912	<DEL>	0.875	FALSE	NA	NA	NA
chr7	107480830	6262	<DEL>	0.6875	FALSE	NA	NA	NA
chr7	108431510	13427	<DEL>	0.625	FALSE	NA	NA	NA
chr7	109067764	456	<DEL>	0.21875	FALSE	NA	NA	NA
chr7	109912012	480	<DEL>	0.28125	FALSE	NA	NA	NA
chr7	110368749	603	<DEL>	0.125	FALSE	NA	NA	NA
chr7	111583820	4405	<DEL>	0.0625	FALSE	NA	NA	NA
chr7	113040053	1069	<DEL>	0.6875	FALSE	NA	NA	NA
chr7	114921918	2847	<DEL>	0.28125	FALSE	NA	NA	NA
chr7	117355817	758	<DEL>	0.28125	FALSE	NA	NA	NA
chr7	123210845	360	<DEL>	0.8125	FALSE	NA	NA	NA
chr7	124562581	6710	<DEL>	0.625	FALSE	NA	NA	NA
chr7	127815595	416	<DUP>	0.875	FALSE	NA	NA	NA
chr7	127981938	779	<DUP>	0.21875	FALSE	NA	NA	NA
chr7	132192220	460	<DEL>	0.40625	FALSE	NA	NA	NA
chr7	135607806	446	<DEL>	0.65625	FALSE	NA	NA	NA
chr7	138515678	664	<DEL>	0.375	FALSE	NA	NA	NA
chr7	139109982	2037	<DEL>	0.71875	FALSE	NA	NA	NA
chr7	139915171	573	<DEL>	0.9375	FALSE	NA	NA	NA
chr7	141006711	3151	<DEL>	0.59375	FALSE	NA	NA	NA
chr7	141025357	2004	<DEL>	0.34375	FALSE	NA	NA	NA
chr7	141833495	558	<DEL>	0.84375	FALSE	NA	NA	NA
chr7	142047204	13264	<DUP>	0.03125	FALSE	NA	NA	NA
chr7	143990299	527	<DEL>	0.46875	FALSE	NA	NA	NA
chr7	144195958	4121	<DEL>	0.125	FALSE	NA	NA	NA
chr7	144833487	454	<DEL>	0.875	FALSE	NA	NA	NA
chr7	145103769	1537	<DEL>	0.34375	FALSE	NA	NA	NA
chr7	145506602	1242	<DEL>	0.1875	FALSE	NA	NA	NA
chr7	146179932	499	<DEL>	0.53125	FALSE	NA	NA	NA
chr7	146439233	1571	<DEL>	0.15625	FALSE	NA	NA	NA
chr7	146673023	1435	<DEL>	0.875	FALSE	NA	NA	NA
chr7	149885555	654	<DEL>	0.4375	FALSE	NA	NA	NA
chr7	150266274	356	<DEL>	0.78125	FALSE	NA	NA	NA
chr7	151711477	581	<DEL>	0.375	FALSE	NA	NA	NA
chr7	152741496	2273	<DUP>	0.125	FALSE	NA	NA	NA
chr7	153296629	572	<DEL>	0.90625	FALSE	NA	NA	NA
chr7	153563892	545	<DEL>	0.84375	FALSE	NA	NA	NA
chr7	153807611	2003	<DEL>	0.65625	FALSE	NA	NA	NA
chr7	153942606	328	<DEL>	0.6875	FALSE	NA	NA	NA
chr7	155306562	1182	<DEL>	0.5625	FALSE	NA	NA	NA
chr7	157199426	644	<DEL>	0.40625	FALSE	NA	NA	NA
chr7	157220548	6226	<DEL>	0.0625	FALSE	NA	NA	NA
chr7	157614152	338	<DEL>	0.46875	FALSE	NA	NA	NA
chr7	158238913	382	<DEL>	0.4375	FALSE	NA	NA	NA
chr7	158558111	892	<DEL>	0.21875	FALSE	NA	NA	NA
chr7	159714338	884	<DEL>	0.25	FALSE	NA	NA	NA
chr7	161134567	1980	<DEL>	0.375	FALSE	NA	NA	NA
chr7	161294293	657	<DEL>	0.25	FALSE	NA	NA	NA
chr7	161362085	1527	<DEL>	0.875	FALSE	NA	NA	NA
chr7	161861798	932	<DUP>	0.875	FALSE	NA	NA	NA
chr7	161875650	391	<DEL>	0.125	FALSE	NA	NA	NA
chr7	161890956	391	<DUP>	0.875	FALSE	NA	NA	NA
chr7	163209359	635	<DEL>	0.40625	FALSE	NA	NA	NA
chr7	164738859	1647	<DEL>	0.78125	FALSE	NA	NA	NA
chr7	165016017	589	<DUP>	0.1875	FALSE	NA	NA	NA
chr7	166339075	569	<DEL>	0.15625	FALSE	NA	NA	NA
chr7	166426567	612	<DEL>	0.53125	FALSE	NA	NA	NA
chr7	166542191	493	<DEL>	0.71875	FALSE	NA	NA	NA
chr7	167314898	10824	<DEL>	0.3125	FALSE	NA	NA	NA
chr7	167320740	1070	<DEL>	0.53125	FALSE	NA	NA	NA
chr7	167321792	3410	<DUP>	0.9375	FALSE	NA	NA	NA
chr7	167322409	422	<DEL>	0.4375	FALSE	NA	NA	NA
chr7	167322689	1837	<DEL>	0.71875	FALSE	NA	NA	NA
chr7	167428887	76681	<DUP>	0.3125	FALSE	NA	NA	NA
chr7	167435401	831	<DEL>	0.3125	FALSE	NA	NA	NA
chr7	167462598	1068	<DEL>	0.3125	FALSE	NA	NA	NA
chr7	167667846	1450	<DEL>	0.28125	FALSE	NA	NA	NA
chr7	167963544	72298	<DUP>	0.5625	FALSE	NA	NA	NA
chr7	167966932	27176	<DEL>	0.46875	FALSE	NA	NA	NA
chr7	167974571	27185	<DUP>	0.21875	FALSE	NA	NA	NA
chr7	167974323	27189	<DEL>	0.03125	TRUE	39319	13.29	4.307
chr7	167983338	19608	<DUP>	0.125	FALSE	NA	NA	NA
chr7	167984488	19442	<DEL>	0.65625	FALSE	NA	NA	NA
chr7	168013144	810	<DUP>	0.5625	FALSE	NA	NA	NA
chr7	168013429	564	<DEL>	0.40625	FALSE	NA	NA	NA
chr7	168056496	497	<DEL>	0.8125	FALSE	NA	NA	NA
chr7	168077271	5554	<DEL>	0.34375	FALSE	NA	NA	NA
chr7	168109093	567	<DUP>	0.6875	FALSE	NA	NA	NA
chr7	168109271	554	<DEL>	0.34375	FALSE	NA	NA	NA
chr7	168499861	21986	<DEL>	0.65625	FALSE	NA	NA	NA
chr7	168549606	21704	<DEL>	0.9375	FALSE	NA	NA	NA
chr7	168555341	2604	<DEL>	0.625	FALSE	NA	NA	NA
chr7	168556360	19651	<DUP>	0.75	FALSE	NA	NA	NA
chr7	168560871	20439	<DUP>	0.5	FALSE	NA	NA	NA
chr7	168563036	21172	<DUP>	0.59375	FALSE	NA	NA	NA
chr7	168567028	9620	<DUP>	0.78125	FALSE	NA	NA	NA
chr7	168617234	656	<DEL>	0.46875	FALSE	NA	NA	NA
chr7	168660691	333	<DEL>	0.8125	FALSE	NA	NA	NA
chr7	168732342	567	<DUP>	0.3125	FALSE	NA	NA	NA
chr7	168734577	65426	<DEL>	0.875	FALSE	NA	NA	NA
chr7	168740644	718	<DEL>	0.65625	FALSE	NA	NA	NA
chr7	168834886	21459	<DEL>	0.90625	FALSE	NA	NA	NA
chr7	169372651	2607	<DUP>	0.1875	FALSE	NA	NA	NA
chr7	169523164	492	<DEL>	0.21875	FALSE	NA	NA	NA
chr8	104215	76039	<DUP>	0.71875	FALSE	NA	NA	NA
chr8	606958	606	<DEL>	0.0625	FALSE	NA	NA	NA
chr8	608562	571	<DEL>	0.0625	FALSE	NA	NA	NA
chr8	630665	1157	<DEL>	0.09375	FALSE	NA	NA	NA
chr8	648750	482	<DEL>	0.46875	FALSE	NA	NA	NA
chr8	699895	1343	<DEL>	0.15625	FALSE	NA	NA	NA
chr8	731120	644	<DEL>	0.09375	FALSE	NA	NA	NA
chr8	886780	928	<DEL>	0.71875	FALSE	NA	NA	NA
chr8	1050698	1023	<DUP>	0.53125	FALSE	NA	NA	NA
chr8	1100526	4142	<DEL>	0.34375	FALSE	NA	NA	NA
chr8	1123328	1488	<DEL>	0.03125	FALSE	NA	NA	NA
chr8	1281848	589	<DEL>	0.03125	FALSE	NA	NA	NA
chr8	1323821	819	<DEL>	0.40625	FALSE	NA	NA	NA
chr8	1340861	694	<DEL>	0.5	FALSE	NA	NA	NA
chr8	1420174	616	<DEL>	0.59375	FALSE	NA	NA	NA
chr8	1438381	1614	<DEL>	0.3125	FALSE	NA	NA	NA
chr8	1596165	616	<DEL>	0.09375	FALSE	NA	NA	NA
chr8	1705225	905	<DUP>	0.8125	FALSE	NA	NA	NA
chr8	1705999	328	<DUP>	0.5625	FALSE	NA	NA	NA
chr8	1705822	167	<DEL>	0.25	FALSE	NA	NA	NA
chr8	1720866	853	<DUP>	0.8125	FALSE	NA	NA	NA
chr8	1921578	840	<DEL>	0.59375	FALSE	NA	NA	NA
chr8	2243382	541	<DEL>	0.78125	FALSE	NA	NA	NA
chr8	2638354	614	<DEL>	0.28125	FALSE	NA	NA	NA
chr8	2787842	13912	<DEL>	0.03125	FALSE	NA	NA	NA
chr8	2840563	16927	<DEL>	0.15625	FALSE	NA	NA	NA
chr8	2907269	534	<DEL>	0.375	FALSE	NA	NA	NA
chr8	3310773	623	<DEL>	0.6875	FALSE	NA	NA	NA
chr8	3321086	584	<DEL>	0.625	FALSE	NA	NA	NA
chr8	3672226	429	<DEL>	0.6875	FALSE	NA	NA	NA
chr8	3768589	500	<DUP>	0.09375	FALSE	NA	NA	NA
chr8	5256807	776	<DEL>	0.59375	FALSE	NA	NA	NA
chr8	5615595	569	<DEL>	0.15625	FALSE	NA	NA	NA
chr8	5862460	1106	<DEL>	0.8125	FALSE	NA	NA	NA
chr8	6397557	501	<DEL>	0.8125	FALSE	NA	NA	NA
chr8	6541582	943	<DUP>	0.9375	FALSE	NA	NA	NA
chr8	6732421	678	<DEL>	0.40625	FALSE	NA	NA	NA
chr8	7165611	15316	<DUP>	0.21875	FALSE	NA	NA	NA
chr8	7166580	15124	<DUP>	0.625	FALSE	NA	NA	NA
chr8	7172861	11341	<DEL>	0.875	FALSE	NA	NA	NA
chr8	7176251	12451	<DUP>	0.1875	FALSE	NA	NA	NA
chr8	7177655	83153	<DUP>	0.90625	FALSE	NA	NA	NA
chr8	7177420	13123	<DUP>	0.875	FALSE	NA	NA	NA
chr8	7190396	70129	<DEL>	0.5625	FALSE	NA	NA	NA
chr8	7191556	16347	<DUP>	0.125	FALSE	NA	NA	NA
chr8	7192102	47137	<DEL>	0.375	FALSE	NA	NA	NA
chr8	7195716	1573	<DEL>	0.03125	FALSE	NA	NA	NA
chr8	7220742	14250	<DEL>	0.46875	FALSE	NA	NA	NA
chr8	7359526	20216	<DUP>	0.59375	FALSE	NA	NA	NA
chr8	7808052	1695	<DEL>	0.84375	FALSE	NA	NA	NA
chr8	8289433	389	<DUP>	0.25	FALSE	NA	NA	NA
chr8	8289344	492	<DEL>	0.25	FALSE	NA	NA	NA
chr8	8667582	691	<DUP>	0.71875	FALSE	NA	NA	NA
chr8	8849922	804	<DEL>	0.15625	FALSE	NA	NA	NA
chr8	9013778	574	<DEL>	0.40625	FALSE	NA	NA	NA
chr8	9014112	396	<DEL>	0.875	FALSE	NA	NA	NA
chr8	9228112	864	<DEL>	0.125	FALSE	NA	NA	NA
chr8	11692092	665	<DEL>	0.1875	FALSE	NA	NA	NA
chr8	13097354	1613	<DEL>	0.40625	FALSE	NA	NA	NA
chr8	14541355	847	<DEL>	0.5625	FALSE	NA	NA	NA
chr8	14542311	8706	<DEL>	0.1875	FALSE	NA	NA	NA
chr8	14923089	2480	<DEL>	0.3125	FALSE	NA	NA	NA
chr8	15513178	9637	<DUP>	0.03125	FALSE	NA	NA	NA
chr8	15933463	682	<DEL>	0.125	FALSE	NA	NA	NA
chr8	16314751	4936	<DEL>	0.84375	FALSE	NA	NA	NA
chr8	16391620	6091	<DEL>	0.03125	FALSE	NA	NA	NA
chr8	18534028	5495	<DEL>	0.09375	FALSE	NA	NA	NA
chr8	18590000	608	<DEL>	0.375	FALSE	NA	NA	NA
chr8	19019611	346	<DEL>	0.8125	FALSE	NA	NA	NA
chr8	19491557	768	<DEL>	0.1875	FALSE	NA	NA	NA
chr8	19984503	652	<DEL>	0.25	FALSE	NA	NA	NA
chr8	20719380	1875	<DEL>	0.4375	FALSE	NA	NA	NA
chr8	21712779	1616	<DEL>	0.6875	FALSE	NA	NA	NA
chr8	22615149	614	<DEL>	0.6875	FALSE	NA	NA	NA
chr8	23448072	455	<DEL>	0.875	FALSE	NA	NA	NA
chr8	24282867	830	<DEL>	0.03125	FALSE	NA	NA	NA
chr8	25413994	347	<DEL>	0.21875	FALSE	NA	NA	NA
chr8	27925558	369	<DEL>	0.46875	FALSE	NA	NA	NA
chr8	29757335	1563	<DEL>	0.03125	FALSE	NA	NA	NA
chr8	31479401	2415	<DEL>	0.5	FALSE	NA	NA	NA
chr8	32256030	3005	<DEL>	0.09375	FALSE	NA	NA	NA
chr8	33975685	528	<DEL>	0.09375	FALSE	NA	NA	NA
chr8	37149134	889	<DEL>	0.03125	FALSE	NA	NA	NA
chr8	39233619	417	<DEL>	0.9375	FALSE	NA	NA	NA
chr8	40555004	365	<DEL>	0.28125	FALSE	NA	NA	NA
chr8	40570719	1788	<DEL>	0.1875	FALSE	NA	NA	NA
chr8	40676588	581	<DEL>	0.1875	FALSE	NA	NA	NA
chr8	40825994	6149	<DEL>	0.875	FALSE	NA	NA	NA
chr8	40881624	1254	<DEL>	0.15625	FALSE	NA	NA	NA
chr8	41431493	385	<DEL>	0.84375	FALSE	NA	NA	NA
chr8	43101337	2098	<DEL>	0.5625	FALSE	NA	NA	NA
chr8	43493370	1574	<DEL>	0.0625	FALSE	NA	NA	NA
chr8	43917597	243	<DEL>	0.9375	FALSE	NA	NA	NA
chr8	43917267	1146	<DEL>	0.15625	FALSE	NA	NA	NA
chr8	44279069	9013	<DEL>	0.15625	FALSE	NA	NA	NA
chr8	47403057	570	<DEL>	0.03125	FALSE	NA	NA	NA
chr8	47699271	12311	<DEL>	0.21875	FALSE	NA	NA	NA
chr8	47910833	769	<DEL>	0.09375	FALSE	NA	NA	NA
chr8	48366989	570	<DEL>	0.1875	FALSE	NA	NA	NA
chr8	50023168	978	<DEL>	0.6875	FALSE	NA	NA	NA
chr8	50927877	635	<DEL>	0.84375	FALSE	NA	NA	NA
chr8	50967717	1479	<DEL>	0.90625	FALSE	NA	NA	NA
chr8	52155136	710	<DEL>	0.8125	FALSE	NA	NA	NA
chr8	52502804	484	<DEL>	0.28125	FALSE	NA	NA	NA
chr8	53541315	415	<DEL>	0.09375	FALSE	NA	NA	NA
chr8	54459087	754	<DEL>	0.5625	FALSE	NA	NA	NA
chr8	54620188	4125	<DEL>	0.6875	FALSE	NA	NA	NA
chr8	55282477	1646	<DEL>	0.03125	FALSE	NA	NA	NA
chr8	55554799	27552	<DEL>	0.46875	FALSE	NA	NA	NA
chr8	56645119	543	<DEL>	0.25	FALSE	NA	NA	NA
chr8	56971468	1780	<DEL>	0.59375	FALSE	NA	NA	NA
chr8	57134669	3573	<DEL>	0.25	FALSE	NA	NA	NA
chr8	59468573	1932	<DEL>	0.03125	FALSE	NA	NA	NA
chr8	59581617	391	<DEL>	0.8125	FALSE	NA	NA	NA
chr8	61458116	5582	<DEL>	0.90625	FALSE	NA	NA	NA
chr8	62190900	692	<DEL>	0.28125	FALSE	NA	NA	NA
chr8	67053760	596	<DEL>	0.9375	FALSE	NA	NA	NA
chr8	67697019	1329	<DEL>	0.09375	FALSE	NA	NA	NA
chr8	72122530	540	<DEL>	0.71875	FALSE	NA	NA	NA
chr8	72550803	576	<DEL>	0.8125	FALSE	NA	NA	NA
chr8	73239992	1239	<DEL>	0.125	FALSE	NA	NA	NA
chr8	73517240	599	<DEL>	0.90625	FALSE	NA	NA	NA
chr8	73735346	601	<DEL>	0.875	FALSE	NA	NA	NA
chr8	74189647	2369	<DEL>	0.125	FALSE	NA	NA	NA
chr8	74597713	6187	<DEL>	0.8125	FALSE	NA	NA	NA
chr8	74694089	376	<DEL>	0.03125	FALSE	NA	NA	NA
chr8	76241025	1415	<DEL>	0.15625	FALSE	NA	NA	NA
chr8	79534259	972	<DEL>	0.75	FALSE	NA	NA	NA
chr8	81158210	728	<DEL>	0.1875	FALSE	NA	NA	NA
chr8	81463602	987	<DEL>	0.65625	FALSE	NA	NA	NA
chr8	82969308	502	<DEL>	0.875	FALSE	NA	NA	NA
chr8	84749776	492	<DEL>	0.78125	FALSE	NA	NA	NA
chr8	86345508	698	<DEL>	0.03125	FALSE	NA	NA	NA
chr8	86874125	547	<DEL>	0.3125	FALSE	NA	NA	NA
chr8	87547426	6304	<DEL>	0.9375	FALSE	NA	NA	NA
chr8	88730926	2111	<DEL>	0.15625	FALSE	NA	NA	NA
chr8	93971291	1247	<DEL>	0.9375	FALSE	NA	NA	NA
chr8	95818432	1485	<DEL>	0.34375	FALSE	NA	NA	NA
chr8	100044106	1326	<DEL>	0.5	FALSE	NA	NA	NA
chr8	100338276	997	<DEL>	0.84375	FALSE	NA	NA	NA
chr8	101065390	1574	<DEL>	0.21875	FALSE	NA	NA	NA
chr8	101818770	373	<DEL>	0.78125	FALSE	NA	NA	NA
chr8	104580457	597	<DEL>	0.5625	FALSE	NA	NA	NA
chr8	104924263	712	<DEL>	0.15625	FALSE	NA	NA	NA
chr8	105442250	1021	<DEL>	0.09375	FALSE	NA	NA	NA
chr8	108113303	553	<DEL>	0.6875	FALSE	NA	NA	NA
chr8	108628740	1956	<DEL>	0.875	FALSE	NA	NA	NA
chr8	109857485	551	<DEL>	0.90625	FALSE	NA	NA	NA
chr8	110916726	525	<DEL>	0.3125	FALSE	NA	NA	NA
chr8	111821263	3212	<DEL>	0.5	FALSE	NA	NA	NA
chr8	112083436	563	<DEL>	0.4375	FALSE	NA	NA	NA
chr8	112418259	3607	<DEL>	0.09375	FALSE	NA	NA	NA
chr8	113062123	739	<DEL>	0.46875	FALSE	NA	NA	NA
chr8	115007057	3091	<DEL>	0.0625	FALSE	NA	NA	NA
chr8	115970458	1019	<DEL>	0.75	FALSE	NA	NA	NA
chr8	116091867	851	<DEL>	0.15625	FALSE	NA	NA	NA
chr8	118989163	2195	<DEL>	0.5625	FALSE	NA	NA	NA
chr8	119235573	3634	<DEL>	0.09375	FALSE	NA	NA	NA
chr8	119397281	409	<DEL>	0.78125	FALSE	NA	NA	NA
chr8	119468977	6527	<DEL>	0.625	FALSE	NA	NA	NA
chr8	120000104	847	<DEL>	0.125	FALSE	NA	NA	NA
chr8	125076514	1261	<DEL>	0.8125	FALSE	NA	NA	NA
chr8	126100852	700	<DEL>	0.0625	FALSE	NA	NA	NA
chr8	126323592	1343	<DEL>	0.53125	FALSE	NA	NA	NA
chr8	135015083	1187	<DEL>	0.625	FALSE	NA	NA	NA
chr8	135378914	1055	<DEL>	0.5625	FALSE	NA	NA	NA
chr8	135586514	1681	<DEL>	0.1875	FALSE	NA	NA	NA
chr8	137068518	2201	<DEL>	0.71875	FALSE	NA	NA	NA
chr8	137648844	718	<DEL>	0.4375	FALSE	NA	NA	NA
chr8	137941692	1056	<DUP>	0.625	FALSE	NA	NA	NA
chr8	138823182	10451	<DEL>	0.59375	FALSE	NA	NA	NA
chr8	139208487	533	<DEL>	0.6875	FALSE	NA	NA	NA
chr8	139427605	1165	<DEL>	0.46875	FALSE	NA	NA	NA
chr8	139428836	736	<DUP>	0.40625	FALSE	NA	NA	NA
chr8	139521117	936	<DEL>	0.15625	FALSE	NA	NA	NA
chr8	140857646	677	<DEL>	0.15625	FALSE	NA	NA	NA
chr8	140876026	980	<DUP>	0.0625	FALSE	NA	NA	NA
chr8	141343715	468	<DEL>	0.40625	FALSE	NA	NA	NA
chr8	141360577	327	<DEL>	0.0625	FALSE	NA	NA	NA
chr8	141511863	1057	<DEL>	0.75	FALSE	NA	NA	NA
chr8	141512889	1694	<DEL>	0.84375	FALSE	NA	NA	NA
chr8	141687397	378	<DEL>	0.71875	FALSE	NA	NA	NA
chr8	141850954	1239	<DUP>	0.03125	FALSE	NA	NA	NA
chr8	141851145	785	<DEL>	0.0625	FALSE	NA	NA	NA
chr8	142643848	496	<DUP>	0.28125	FALSE	NA	NA	NA
chr8	142644346	427	<DEL>	0.9375	FALSE	NA	NA	NA
chr8	142768024	391	<DEL>	0.21875	FALSE	NA	NA	NA
chr8	142803835	548	<DEL>	0.5	FALSE	NA	NA	NA
chr8	143164368	440	<DEL>	0.75	FALSE	NA	NA	NA
chr8	143252493	550	<DEL>	0.8125	FALSE	NA	NA	NA
chr8	143485134	720	<DEL>	0.03125	FALSE	NA	NA	NA
chr8	143893282	369	<DUP>	0.125	FALSE	NA	NA	NA
chr8	144225772	953	<DEL>	0.25	FALSE	NA	NA	NA
chr9	538759	490	<DEL>	0.75	FALSE	NA	NA	NA
chr9	720432	1526	<DEL>	0.1875	FALSE	NA	NA	NA
chr9	1402788	1213	<DEL>	0.65625	FALSE	NA	NA	NA
chr9	1511515	614	<DUP>	0.40625	FALSE	NA	NA	NA
chr9	1832475	5265	<DEL>	0.15625	FALSE	NA	NA	NA
chr9	1860032	1060	<DEL>	0.34375	FALSE	NA	NA	NA
chr9	2085625	423	<DEL>	0.34375	FALSE	NA	NA	NA
chr9	2126972	479	<DEL>	0.9375	FALSE	NA	NA	NA
chr9	2405274	423	<DEL>	0.8125	FALSE	NA	NA	NA
chr9	2584930	471	<DUP>	0.65625	FALSE	NA	NA	NA
chr9	2584958	534	<DEL>	0.3125	FALSE	NA	NA	NA
chr9	2815852	654	<DEL>	0.0625	FALSE	NA	NA	NA
chr9	2821010	1242	<DEL>	0.03125	FALSE	NA	NA	NA
chr9	2864561	1102	<DEL>	0.65625	FALSE	NA	NA	NA
chr9	3125897	649	<DEL>	0.4375	FALSE	NA	NA	NA
chr9	3187970	1191	<DUP>	0.53125	FALSE	NA	NA	NA
chr9	3187948	1446	<DUP>	0.375	FALSE	NA	NA	NA
chr9	3189745	576	<DUP>	0.5625	FALSE	NA	NA	NA
chr9	3282265	639	<DEL>	0.1875	FALSE	NA	NA	NA
chr9	4392954	1135	<DEL>	0.25	FALSE	NA	NA	NA
chr9	4746291	575	<DEL>	0.28125	FALSE	NA	NA	NA
chr9	4798766	1537	<DEL>	0.03125	FALSE	NA	NA	NA
chr9	5411766	542	<DEL>	0.71875	FALSE	NA	NA	NA
chr9	5469792	546	<DEL>	0.65625	FALSE	NA	NA	NA
chr9	5637707	2025	<DEL>	0.28125	FALSE	NA	NA	NA
chr9	5794834	34274	<DEL>	0.25	FALSE	NA	NA	NA
chr9	6253735	615	<DEL>	0.09375	FALSE	NA	NA	NA
chr9	6690941	432	<DEL>	0.25	FALSE	NA	NA	NA
chr9	6743333	566	<DEL>	0.3125	FALSE	NA	NA	NA
chr9	6914645	802	<DEL>	0.78125	FALSE	NA	NA	NA
chr9	7561071	657	<DEL>	0.09375	FALSE	NA	NA	NA
chr9	8072778	633	<DEL>	0.59375	FALSE	NA	NA	NA
chr9	9385556	813	<DEL>	0.15625	FALSE	NA	NA	NA
chr9	12853774	612	<DEL>	0.21875	FALSE	NA	NA	NA
chr9	13514310	418	<DEL>	0.9375	FALSE	NA	NA	NA
chr9	13516588	1666	<DEL>	0.71875	FALSE	NA	NA	NA
chr9	13970093	5454	<DEL>	0.875	FALSE	NA	NA	NA
chr9	13970247	5301	<DEL>	0.875	FALSE	NA	NA	NA
chr9	15338542	520	<DEL>	0.0625	FALSE	NA	NA	NA
chr9	15655828	1250	<DEL>	0.875	FALSE	NA	NA	NA
chr9	19256339	870	<DEL>	0.21875	FALSE	NA	NA	NA
chr9	19993799	857	<DEL>	0.9375	FALSE	NA	NA	NA
chr9	20406351	4223	<DEL>	0.1875	FALSE	NA	NA	NA
chr9	20968572	711	<DEL>	0.03125	FALSE	NA	NA	NA
chr9	23011021	1354	<DEL>	0.03125	FALSE	NA	NA	NA
chr9	26564743	14296	<DUP>	0.125	FALSE	NA	NA	NA
chr9	26691434	1659	<DEL>	0.1875	FALSE	NA	NA	NA
chr9	26702723	582	<DEL>	0.09375	FALSE	NA	NA	NA
chr9	27838712	1211	<DEL>	0.46875	FALSE	NA	NA	NA
chr9	29454458	5084	<DEL>	0.1875	FALSE	NA	NA	NA
chr9	29605007	519	<DEL>	0.8125	FALSE	NA	NA	NA
chr9	30478998	600	<DEL>	0.25	FALSE	NA	NA	NA
chr9	31274221	2244	<DEL>	0.09375	FALSE	NA	NA	NA
chr9	31457388	404	<DEL>	0.84375	FALSE	NA	NA	NA
chr9	32406132	1384	<DEL>	0.625	FALSE	NA	NA	NA
chr9	33404586	385	<DEL>	0.9375	FALSE	NA	NA	NA
chr9	34469249	842	<DEL>	0.65625	FALSE	NA	NA	NA
chr9	34927873	511	<DEL>	0.40625	FALSE	NA	NA	NA
chr9	36856526	938	<DEL>	0.625	FALSE	NA	NA	NA
chr9	36944793	5478	<DEL>	0.15625	FALSE	NA	NA	NA
chr9	37007457	8192	<DEL>	0.125	FALSE	NA	NA	NA
chr9	37009685	9007	<DUP>	0.3125	FALSE	NA	NA	NA
chr9	37012655	987	<DEL>	0.53125	FALSE	NA	NA	NA
chr9	37059456	44111	<DEL>	0.15625	FALSE	NA	NA	NA
chr9	37145182	690	<DEL>	0.875	FALSE	NA	NA	NA
chr9	40382434	3072	<DUP>	0.0625	FALSE	NA	NA	NA
chr9	40950885	573	<DEL>	0.25	FALSE	NA	NA	NA
chr9	41723929	443	<DEL>	0.625	FALSE	NA	NA	NA
chr9	41801905	953	<DEL>	0.375	FALSE	NA	NA	NA
chr9	43850529	485	<DEL>	0.90625	FALSE	NA	NA	NA
chr9	44870681	1559	<DEL>	0.6875	FALSE	NA	NA	NA
chr9	44883312	722	<DEL>	0.4375	FALSE	NA	NA	NA
chr9	46064354	422	<DUP>	0.5	FALSE	NA	NA	NA
chr9	46906420	444	<DEL>	0.03125	FALSE	NA	NA	NA
chr9	48696030	343	<DEL>	0.6875	FALSE	NA	NA	NA
chr9	49804447	458	<DEL>	0.40625	FALSE	NA	NA	NA
chr9	49995970	3707	<DEL>	0.09375	FALSE	NA	NA	NA
chr9	51370458	1135	<DEL>	0.15625	FALSE	NA	NA	NA
chr9	51561384	4500	<DEL>	0.21875	FALSE	NA	NA	NA
chr9	52213926	676	<DEL>	0.59375	FALSE	NA	NA	NA
chr9	54449991	697	<DEL>	0.0625	FALSE	NA	NA	NA
chr9	55338883	554	<DEL>	0.6875	FALSE	NA	NA	NA
chr9	58366296	448	<DUP>	0.53125	FALSE	NA	NA	NA
chr9	60294221	414	<DEL>	0.9375	FALSE	NA	NA	NA
chr9	62388207	357	<DUP>	0.1875	FALSE	NA	NA	NA
chr9	62470321	533	<DEL>	0.40625	FALSE	NA	NA	NA
chr9	63390720	955	<DEL>	0.21875	FALSE	NA	NA	NA
chr9	64512189	506	<DEL>	0.5	FALSE	NA	NA	NA
chr9	70272549	591	<DEL>	0.09375	FALSE	NA	NA	NA
chr9	73516205	723	<DEL>	0.1875	FALSE	NA	NA	NA
chr9	73731793	351	<DEL>	0.9375	FALSE	NA	NA	NA
chr9	75102953	726	<DEL>	0.09375	FALSE	NA	NA	NA
chr9	76997450	1774	<DEL>	0.1875	FALSE	NA	NA	NA
chr9	77096061	14376	<DEL>	0.3125	FALSE	NA	NA	NA
chr9	77610017	2200	<DEL>	0.09375	FALSE	NA	NA	NA
chr9	77762190	379	<DEL>	0.25	FALSE	NA	NA	NA
chr9	78231398	6260	<DEL>	0.75	FALSE	NA	NA	NA
chr9	78823252	577	<DEL>	0.34375	FALSE	NA	NA	NA
chr9	80688363	2300	<DEL>	0.9375	FALSE	NA	NA	NA
chr9	84395382	1865	<DEL>	0.53125	FALSE	NA	NA	NA
chr9	84552352	19366	<DUP>	0.25	FALSE	NA	NA	NA
chr9	88663843	548	<DEL>	0.90625	FALSE	NA	NA	NA
chr9	92183409	579	<DEL>	0.09375	FALSE	NA	NA	NA
chr9	93939891	406	<DEL>	0.21875	FALSE	NA	NA	NA
chr9	94702560	773	<DEL>	0.09375	FALSE	NA	NA	NA
chr9	95029743	526	<DEL>	0.65625	FALSE	NA	NA	NA
chr9	95756427	488	<DEL>	0.8125	FALSE	NA	NA	NA
chr9	95905516	2596	<DEL>	0.03125	FALSE	NA	NA	NA
chr9	98166253	447	<DEL>	0.46875	FALSE	NA	NA	NA
chr9	99334719	525	<DEL>	0.90625	FALSE	NA	NA	NA
chr9	103300990	557	<DEL>	0.75	FALSE	NA	NA	NA
chr9	103338580	371	<DEL>	0.90625	FALSE	NA	NA	NA
chr9	103393298	895	<DEL>	0.6875	FALSE	NA	NA	NA
chr9	103866140	6790	<DEL>	0.5625	FALSE	NA	NA	NA
chr9	104023887	836	<DEL>	0.03125	FALSE	NA	NA	NA
chr9	104248568	1574	<DEL>	0.53125	FALSE	NA	NA	NA
chr9	104728257	1766	<DEL>	0.6875	FALSE	NA	NA	NA
chr9	105658732	2001	<DEL>	0.125	FALSE	NA	NA	NA
chr9	105814448	503	<DEL>	0.34375	FALSE	NA	NA	NA
chr9	105844131	624	<DEL>	0.59375	FALSE	NA	NA	NA
chr9	109037417	1161	<DEL>	0.28125	FALSE	NA	NA	NA
chr9	111511620	940	<DEL>	0.0625	FALSE	NA	NA	NA
chr9	114563682	1476	<DEL>	0.0625	FALSE	NA	NA	NA
chr9	114918271	655	<DEL>	0.5	FALSE	NA	NA	NA
chr9	116128604	673	<DEL>	0.875	FALSE	NA	NA	NA
chr9	116179912	451	<DEL>	0.875	FALSE	NA	NA	NA
chr9	118627709	1239	<DEL>	0.46875	FALSE	NA	NA	NA
chr9	118628986	1585	<DUP>	0.75	FALSE	NA	NA	NA
chr9	118799665	445	<DEL>	0.625	FALSE	NA	NA	NA
chr9	118911868	734	<DEL>	0.5625	FALSE	NA	NA	NA
chr9	119062682	1600	<DEL>	0.15625	FALSE	NA	NA	NA
chr9	120393862	512	<DEL>	0.15625	FALSE	NA	NA	NA
chr9	121041104	636	<DEL>	0.875	FALSE	NA	NA	NA
chr9	123016902	473	<DEL>	0.4375	FALSE	NA	NA	NA
chr9	123467268	1584	<DEL>	0.125	FALSE	NA	NA	NA
chr9	123473039	573	<DUP>	0.28125	FALSE	NA	NA	NA
chr9	123909555	3620	<DEL>	0.0625	FALSE	NA	NA	NA
chr9	124365216	746	<DEL>	0.0625	FALSE	NA	NA	NA
chr9	125044661	521	<DEL>	0.34375	FALSE	NA	NA	NA
chr9	126208698	337	<DEL>	0.46875	FALSE	NA	NA	NA
chr9	126528137	481	<DEL>	0.09375	FALSE	NA	NA	NA
chr9	126663337	1023	<DEL>	0.0625	FALSE	NA	NA	NA
chr9	127245279	448	<DEL>	0.65625	FALSE	NA	NA	NA
chr9	127535334	373	<DEL>	0.90625	FALSE	NA	NA	NA
chr9	127608545	2579	<DEL>	0.09375	FALSE	NA	NA	NA
chr9	127611708	774	<DEL>	0.09375	FALSE	NA	NA	NA
chr9	127775464	575	<DUP>	0.0625	FALSE	NA	NA	NA
chr9	127959541	716	<DEL>	0.03125	FALSE	NA	NA	NA
chr9	128172262	2388	<DEL>	0.3125	FALSE	NA	NA	NA
chr9	128177390	9008	<DEL>	0.25	FALSE	NA	NA	NA
chr9	128178154	8243	<DEL>	0.25	FALSE	NA	NA	NA
chr9	128401771	619	<DEL>	0.71875	FALSE	NA	NA	NA
chr9	128401773	888	<DEL>	0.71875	FALSE	NA	NA	NA
chr9	128624194	664	<DEL>	0.3125	FALSE	NA	NA	NA
chr9	128624610	1308	<DEL>	0.0625	FALSE	NA	NA	NA
[truncated: 1,648 more rows]

## Sheet: TableS3
Table S3: Summary of studies of copy number variation across vertebrates.
Species	Author	Year	Method	Individuals	Deletions	Duplications	Deletion:duplication ratio	Paper doi
Rhesus macaque	Thomas	This study	Lumpy/SVtyper/duphold	32	3313	441	7.51247	This study
Chinese macaque	He	2019	Sniffles (read depth to rheMac)	1	28117	693	40.5729	10.1038/s41467-019-12174-w
Chimpanzee	Gokcumen	2013	aCGH	5	2680	3409	0.786154	10.1073/pnas.1305904110
Orangutan	Gokcumen	2013	aCGH	5	4983	1635	3.04771	10.1073/pnas.1305904110
Rhesus macaque	Gokcumen	2013	aCGH	5	3905	1432	2.72696	10.1073/pnas.1305904110
Rhesus macaque	Braso´-Vives	2020	Relative read depth	198	0.37% of genome	2.18% of genome	NA	10.1371/journal.pgen.1008742
Humans	Braso´-Vives	2020	Relative read depth	32	0.18% of genome	1.60% of genome	NA	10.1371/journal.pgen.1008742
Humans	Brandler	2016	Lumpy/SVtyper	246	15746	1867	8.43385	10.1016/j.ajhg.2016.02.018
Humans	Abel	2020	Lumpy/SVtools/CNVnator	17795	0.35	0.11	3.18182	10.1038/s41586-020-2371-O
Humans	Sudmant	2015	Multiple read depth methods	2504	42279	6025	7.01726	10.1038/nature15394
Humans	Mills	2011	Multiple sequence-based methods	179	22025	501	43.9621	10.1038/nature09708
Atlantic Salmon	Bertolotti	2020	Lumpy/SVTyper	492	14017	1244	11.2677	10.1101/2020.05.16.099614
Humans	Werling	2018	Multiple sequence-based methods	519 families	53440	20782	2.57146	10.1038/s41588-018-0107-y
Humans	Conrad	2010	aCGH	41	4033	838	4.81265	10.1038/nature08516
Cows	Bickhart	2012	WSSD (read depth)	5	83	4614	0.0179887	10.1101/gr.133967.111

## Sheet: TableS4
Table S4: Enriched GO terms among transcripts that have been deleted at least once.
GO Accession	Deleted transcripts with GO term / deleted transcripts WITHOUT GO term	Non-deleted transcripts with GO term / non-deleted transcripts WITHOUT GO term	p-value	Odds ratio	GO term name	GO definition	GO domain
GO:0008081	29/17998	158/262321	1.00479e-05	2.67516	phosphoric diester hydrolase activity	Catalysis of the hydrolysis of a phosphodiester to give a phosphomonoester and a free hydroxyl group.	molecular_function
GO:0004114	20/18007	87/262392	1.47353e-05	3.34981	3',5'-cyclic-nucleotide phosphodiesterase activity	Catalysis of the reaction: nucleoside 3',5'-cyclic phosphate + H2O = nucleoside 5'-phosphate.	molecular_function
GO:0006811	112/17915	809/261670	1.13416e-10	2.02212	ion transport	The directed movement of charged atoms or small charged molecules into, out of or within a cell, or between cells, by means of some agent such as a transporter or pore.	biological_process
GO:0008093	10/18017	17/262462	3.65339e-06	8.5691	cytoskeletal adaptor activity	The binding activity of a molecule that brings together a cytoskeletal protein and one or more other molecules, permitting them to function in a coordinated way.	molecular_function
GO:0007155	62/17965	504/261975	3.57674e-05	1.79388	cell adhesion	The attachment of a cell, either to another cell or to an underlying substrate such as the extracellular matrix, via cell adhesion molecules.	biological_process
GO:0005509	138/17889	1235/261244	2.02772e-07	1.63182	calcium ion binding	Interacting selectively and non-covalently with calcium ions (Ca2+).	molecular_function
GO:0002377	33/17994	97/262382	6.9212e-12	4.96076	immunoglobulin production	The appearance of immunoglobulin due to biosynthesis or secretion following a cellular stimulus, resulting in an increase in its intracellular or extracellular levels.	biological_process
GO:0006816	31/17996	179/262300	1.40213e-05	2.52424	calcium ion transport	The directed movement of calcium (Ca) ions into, out of or within a cell, or between cells, by means of some agent such as a transporter or pore.	biological_process
GO:0005216	74/17953	435/262044	6.18333e-11	2.48302	ion channel activity	Enables the facilitated diffusion of an ion (by an energy-independent process) by passage through a transmembrane aqueous pore or channel without evidence for a carrier-mediated mechanism. May be either selective (it enables passage of a specific ion only) or non-selective (it enables passage of two or more ions of same charge but different size).	molecular_function
GO:0005249	23/18004	100/262379	3.4765e-06	3.35188	voltage-gated potassium channel activity	Enables the transmembrane transfer of a potassium ion by a voltage-gated channel. A voltage-gated channel is a channel whose open state is dependent on the voltage across the membrane in which it is embedded.	molecular_function
GO:0006942	8/18019	8/262471	2.33928e-06	14.5663	regulation of striated muscle contraction	Any process that modulates the frequency, rate or extent of striated muscle contraction.	biological_process
GO:0008509	15/18012	52/262427	1.83747e-05	4.20276	anion transmembrane transporter activity	Enables the transfer of a negatively charged ion from one side of a membrane to the other.	molecular_function
GO:0006820	15/18012	58/262421	5.35797e-05	3.7679	anion transport	The directed movement of anions, atoms or small molecules with a net negative charge, into, out of or within a cell, or between cells, by means of some agent such as a transporter or pore.	biological_process
GO:0005452	15/18012	43/262436	2.74285e-06	5.08258	inorganic anion exchanger activity	Enables the transfer of a solute or solutes from one side of a membrane to the other according to the reaction: inorganic anion A(out) + inorganic anion B(in) = inorganic anion A(in) + inorganic anion B(out).	molecular_function
GO:0007156	36/17991	209/262270	3.35528e-06	2.51102	homophilic cell adhesion via plasma membrane adhesion molecules	The attachment of a plasma membrane adhesion molecule in one cell to an identical molecule in an adjacent cell.	biological_process
GO:0070588	36/17991	235/262244	3.19955e-05	2.23298	calcium ion transmembrane transport	A process in which a calcium ion is transported from one side of a membrane to the other by means of some agent such as a transporter or pore.	biological_process
GO:0005245	28/17999	98/262381	6.62486e-09	4.16501	voltage-gated calcium channel activity	Enables the transmembrane transfer of a calcium ion by a voltage-gated channel. A voltage-gated channel is a channel whose open state is dependent on the voltage across the membrane in which it is embedded.	molecular_function
GO:0005891	26/18001	85/262394	7.01763e-09	4.45874	voltage-gated calcium channel complex	A protein complex that forms a transmembrane channel through which calcium ions may pass in response to changes in membrane potential.	cellular_component
GO:0005248	13/18014	30/262449	1.85452e-06	6.31331	voltage-gated sodium channel activity	Enables the transmembrane transfer of a sodium ion by a voltage-gated channel. A voltage-gated channel is a channel whose open state is dependent on the voltage across the membrane in which it is embedded.	molecular_function
GO:0001518	12/18015	34/262445	2.44421e-05	5.1417	voltage-gated sodium channel complex	A sodium channel in a cell membrane whose opening is governed by the membrane potential.	cellular_component
GO:0005244	37/17990	154/262325	1.67127e-09	3.5034	voltage-gated ion channel activity	Enables the transmembrane transfer of an ion by a voltage-gated channel. An ion is an atom or group of atoms carrying an electric charge by virtue of having gained or lost one or more electrons. A voltage-gated channel is a channel whose open state is dependent on the voltage across the membrane in which it is embedded.	molecular_function
GO:0034765	37/17990	153/262326	1.43644e-09	3.52631	regulation of ion transmembrane transport	Any process that modulates the frequency, rate or extent of the directed movement of ions from one side of a membrane to the other.	biological_process
GO:0019882	22/18005	81/262398	5.44305e-07	3.95827	antigen processing and presentation	The process in which an antigen-presenting cell expresses antigen (peptide or lipid) on its cell surface in association with an MHC protein complex.	biological_process
GO:0042613	13/18014	27/262452	7.32309e-07	7.01486	MHC class II protein complex	A transmembrane protein complex composed of an MHC class II alpha and MHC class II beta chain, and with or without a bound peptide or polysaccharide antigen.	cellular_component
GO:0002504	13/18014	26/262453	5.25349e-07	7.2847	antigen processing and presentation of peptide or polysaccharide antigen via MHC class II	The process in which an antigen-presenting cell expresses antigen (peptide or polysaccharide) on its cell surface in association with an MHC class II protein complex.	biological_process

## Sheet: TableS5
Table S5: Enriched GO terms among transcripts that have been duplicated at least once.
GO Accession	Duplicated transcripts with GO term / duplicated transcripts WITHOUT GO term	Non-duplicated transcripts with GO term / non-duplicated transcripts WITHOUT GO term	p-value	Odds ratio	GO term name	GO definition	GO domain
GO:0006955	27/3001	471/277007	1.6132e-11	5.29136	immune response	Any immune system process that functions in the calibrated response of an organism to a potential internal or invasive threat.	biological_process
GO:0007166	11/3017	207/277271	3.04791e-05	4.88373	cell surface receptor signaling pathway	A series of molecular signals initiated by activation of a receptor on the surface of a cell. The pathway begins with binding of an extracellular ligand to a cell surface receptor, or for receptors that signal in the absence of a ligand, by ligand-withdrawal or the activity of a constitutively active receptor. The pathway ends with regulation of a downstream cellular process, e.g. transcription.	biological_process
GO:0008138	9/3019	63/277415	9.08444e-08	13.1271	protein tyrosine/serine/threonine phosphatase activity	Catalysis of the reactions: protein serine + H2O = protein serine + phosphate; protein threonine phosphate + H2O = protein threonine + phosphate; and protein tyrosine phosphate + H2O = protein tyrosine + phosphate.	molecular_function
GO:0003779	21/3007	660/276818	2.47745e-05	2.92911	actin binding	Interacting selectively and non-covalently with monomeric or multimeric forms of actin, including actin filaments.	molecular_function
GO:0030036	11/3017	243/277235	0.000119665	4.15967	actin cytoskeleton organization	A process that is carried out at the cellular level which results in the assembly, arrangement of constituent parts, or disassembly of cytoskeletal structures comprising actin filaments and their associated proteins.	biological_process
GO:0006351	12/3016	172/277306	9.68987e-07	6.41476	transcription, DNA-templated	The cellular synthesis of RNA on a template of DNA.	biological_process
GO:0007010	11/3017	220/277258	5.15301e-05	4.59493	cytoskeleton organization	A process that is carried out at the cellular level which results in the assembly, arrangement of constituent parts, or disassembly of cytoskeletal structures.	biological_process
GO:0005085	17/3011	299/277179	9.58769e-08	5.23392	guanyl-nucleotide exchange factor activity	Stimulates the exchange of guanyl nucleotides associated with a GTPase. Under normal cellular physiological conditions, the concentration of GTP is higher than that of GDP, favoring the replacement of GDP by GTP in association with the GTPase.	molecular_function
GO:0005216	25/3003	435/277043	8.48181e-11	5.30204	ion channel activity	Enables the facilitated diffusion of an ion (by an energy-independent process) by passage through a transmembrane aqueous pore or channel without evidence for a carrier-mediated mechanism. May be either selective (it enables passage of a specific ion only) or non-selective (it enables passage of two or more ions of same charge but different size).	molecular_function
GO:0006811	25/3003	809/276669	7.1763e-06	2.84706	ion transport	The directed movement of charged atoms or small charged molecules into, out of or within a cell, or between cells, by means of some agent such as a transporter or pore.	biological_process
GO:0005245	17/3011	98/277380	1.12959e-14	15.9804	voltage-gated calcium channel activity	Enables the transmembrane transfer of a calcium ion by a voltage-gated channel. A voltage-gated channel is a channel whose open state is dependent on the voltage across the membrane in which it is embedded.	molecular_function
GO:0070588	22/3006	235/277243	1.63841e-13	8.63429	calcium ion transmembrane transport	A process in which a calcium ion is transported from one side of a membrane to the other by means of some agent such as a transporter or pore.	biological_process
GO:0005891	17/3011	85/277393	1.41791e-15	18.4253	voltage-gated calcium channel complex	A protein complex that forms a transmembrane channel through which calcium ions may pass in response to changes in membrane potential.	cellular_component
GO:0005244	11/3017	154/277324	2.19634e-06	6.56575	voltage-gated ion channel activity	Enables the transmembrane transfer of an ion by a voltage-gated channel. An ion is an atom or group of atoms carrying an electric charge by virtue of having gained or lost one or more electrons. A voltage-gated channel is a channel whose open state is dependent on the voltage across the membrane in which it is embedded.	molecular_function
GO:0034765	11/3017	153/277325	2.0701e-06	6.60868	regulation of ion transmembrane transport	Any process that modulates the frequency, rate or extent of the directed movement of ions from one side of a membrane to the other.	biological_process
GO:0005262	16/3012	135/277343	1.27519e-11	10.9131	calcium channel activity	Enables the facilitated diffusion of a calcium ion (by an energy-independent process) involving passage through a transmembrane aqueous pore or channel without evidence for a carrier-mediated mechanism.	molecular_function
GO:0006816	14/3014	179/277299	3.3061e-08	7.19582	calcium ion transport	The directed movement of calcium (Ca) ions into, out of or within a cell, or between cells, by means of some agent such as a transporter or pore.	biological_process
GO:0002377	15/3013	97/277381	1.79265e-12	14.2363	immunoglobulin production	The appearance of immunoglobulin due to biosynthesis or secretion following a cellular stimulus, resulting in an increase in its intracellular or extracellular levels.	biological_process
GO:0005089	10/3018	213/277265	0.000181697	4.31317	Rho guanyl-nucleotide exchange factor activity	Stimulates the exchange of guanyl nucleotides associated with a GTPase of the Rho family. Under normal cellular physiological conditions, the concentration of GTP is higher than that of GDP, favoring the replacement of GDP by GTP in association with the GTPase.	molecular_function
GO:0003964	3/3025	3/277475	2.45285e-05	91.7273	RNA-directed DNA polymerase activity	Catalysis of the reaction: deoxynucleoside triphosphate + DNA(n) = diphosphate + DNA(n+1). Catalyzes RNA-template-directed extension of the 3'- end of a DNA strand by one deoxynucleotide at a time.	molecular_function
GO:0003721	3/3025	3/277475	2.45285e-05	91.7273	telomerase RNA reverse transcriptase activity	Catalysis of the extension of the 3' end of a DNA strand by one deoxynucleotide at a time. Cannot initiate a chain de novo; uses the RNA subunit of the telomerase enzyme complex as its template.	molecular_function
GO:0006278	3/3025	5/277473	6.75753e-05	55.036	RNA-dependent DNA biosynthetic process	A DNA biosynthetic process that uses RNA as a template for RNA-dependent DNA polymerases (e.g. reverse transcriptase) that synthesize the new strand.	biological_process
GO:0007268	9/3019	163/277315	0.00011971	5.07184	chemical synaptic transmission	The vesicular release of classical neurotransmitter molecules from a presynapse, across a chemical synapse, the subsequent activation of neurotransmitter receptors at the postsynapse of a target cell (neuron, muscle, or secretory cell) and the effects of this activation on the postsynaptic membrane potential and ionic composition of the postsynaptic cytosol. This process encompasses both spontane…	biological_process
GO:0051673	3/3025	7/277471	0.000142478	39.3111	membrane disruption in other organism	The disruption of the membranes of another organism, leading to damage to its cells and possibly death of that organism.	biological_process
GO:0008177	4/3024	14/277464	3.67438e-05	26.2154	succinate dehydrogenase (ubiquinone) activity	Catalysis of the reaction: succinate + ubiquinone = fumarate + ubiquinol.	molecular_function
GO:0004896	6/3022	68/277410	0.00015587	8.09972	cytokine receptor activity	Combining with a cytokine and transmitting the signal from one side of the membrane to the other to initiate a change in cell activity.	molecular_function
GO:0007021	4/3024	15/277463	4.61427e-05	24.4676	tubulin complex assembly	The aggregation and bonding together of alpha- and beta-tubulin to form a tubulin heterodimer.	biological_process
GO:0007023	4/3024	12/277466	2.22343e-05	30.5849	post-chaperonin tubulin folding pathway	Completion of folding of alpha- and beta-tubulin; takes place subsequent to chaperonin-mediated partial folding; mediated by a complex of folding cofactors.	biological_process

## Sheet: TableS6
Table S6: Results of gene family analysis with CAFE of 17 mammalian species.
Species	Common name	Node ID	Node type	Genes (post filter)	Expansions	Genes gained	genes/expansion	Rapid expansions	Contractions	Genes lost	genes/contraction	Rapid contractions	Extinctions	No change	Branch length	Split time	Bootstrap	Ancestral node	Descendant nodes	Rate Category	Rate	Changes	Avg change size	Gain/loss rate	Unique changes	Avg unique change size	Avg expansion size	Unique expansions	Avg unique expansion size	Avg contraction size	Unique contractions	Avg unique contraction size	Unique extinctions	Unique rapids
Pan troglodytes	Chimpanzee	Ptrog	Tip	21857	1324	2117	1.6	130	300	420	1.4	16	124	9188	6	NA	NA	ML1	NA	1	0.0104777	1624	1.56219	31.1667	187	1.10695	1.59894	309	1.1068	1.4	31	1.03226	9	11
Homo sapiens	Human	Hsapi	Tip	22440	1086	3157	2.91	132	593	877	1.48	106	53	9133	6	NA	NA	ML1	NA	1	0.0104777	1679	2.40262	43.6667	262	1.49237	2.907	466	1.58155	1.47892	52	1.03846	4	52
Pongo abelii	Orangutan	Pabel	Tip	18941	489	757	1.55	37	1044	1250	1.2	78	449	9279	13	NA	NA	ML3	NA	2	0.00241152	1533	1.3092	12.3846	161	1.04969	1.54806	123	1.0813	1.19732	181	1.01105	141	6
Nomascus leucogenys	Gibbon	Nleuc	Tip	19578	743	1078	1.45	81	688	834	1.21	27	410	9381	18	NA	NA	ML5	NA	2	0.00241152	1431	1.33613	4.66667	84	1	1.45087	89	1.03371	1.21221	49	1	44	6
Macaca mulatta	Macaque	Mmula	Tip	19496	537	909	1.69	76	940	1063	1.13	20	573	9335	11	NA	NA	ML9	NA	2	0.00241152	1477	1.33514	25.1818	277	1.00722	1.69274	65	1.04615	1.13085	378	1.01058	292	7
Papio anubs	Baboon	Panub	Tip	20052	516	819	1.59	64	359	417	1.16	22	190	9937	11	NA	NA	ML9	NA	2	0.00241152	875	1.41257	2.72727	30	1.06667	1.58721	32	1.0625	1.16156	25	1	9	5
Chlorocebus sabaeus	Vervet	Csaba	Tip	18680	298	523	1.76	18	916	1265	1.38	155	276	9598	12	NA	NA	ML11	NA	2	0.00241152	1214	1.47282	6	72	1	1.75503	53	1	1.381	109	1.01835	74	6
Callithrix jacchus	Marmoset	Cjacc	Tip	19161	607	1030	1.7	60	642	722	1.12	21	373	9563	40	NA	NA	ML13	NA	3	0.000949548	1249	1.40272	3.2	128	1.14062	1.69687	135	1.17037	1.12461	59	1.01695	52	8
Carlito syrichta	Tarsier	Csyri	Tip	18167	983	1503	1.53	103	1520	2009	1.32	71	1012	8309	67	NA	NA	ML15	NA	3	0.000949548	2503	1.40312	4.46269	299	1.08696	1.52899	211	1.20379	1.32171	254	1.00394	206	19
Microcebus murinus	Mouse lemur	Mmuri	Tip	18620	745	1105	1.48	70	304	345	1.13	11	128	9763	36	NA	NA	ML19	NA	3	0.000949548	1049	1.38227	3.83333	138	1.10145	1.48322	158	1.10127	1.13487	38	1	35	8
Propithecus coquereli	Sifaka	Pcoqu	Tip	17659	411	527	1.28	25	559	728	1.3	46	256	9842	36	NA	NA	ML19	NA	3	0.000949548	970	1.29381	3.08333	111	1.03604	1.28224	98	1.06122	1.30233	90	1	82	2
Otolemur garnettii	Galago	Ogarn	Tip	19388	756	1693	2.24	66	743	818	1.1	31	478	9313	59	NA	NA	ML21	NA	3	0.000949548	1499	1.67512	2.77966	164	1.03049	2.23942	124	1.07258	1.10094	150	1.00667	154	7
Mus musculus	Mouse	Mmusc	Tip	21474	597	2040	3.42	126	298	418	1.4	56	68	9917	17	NA	NA	ML25	NA	3	0.000949548	895	2.74637	6.11765	104	1.10577	3.41709	162	1.10494	1.40268	20	1	15	26
Rattus norvegicus	Rat	Rnorv	Tip	21399	743	2042	2.75	143	393	495	1.26	26	206	9676	17	NA	NA	ML25	NA	3	0.000949548	1136	2.23327	9.64706	164	1.03659	2.74832	213	1.12207	1.25954	82	1.0122	67	34
Canis familiaris	Dog	Cfami	Tip	19247	635	1360	2.14	65	716	984	1.37	35	334	9461	74	NA	NA	ML29	NA	3	0.000949548	1351	1.73501	1.77027	131	1.19847	2.14173	129	1.26357	1.3743	112	1	96	11
Equus caballus	Horse	Ecaba	Tip	20411	414	2673	6.46	32	932	1133	1.22	51	475	9466	74	NA	NA	ML29	NA	3	0.000949548	1346	2.82764	1.04054	77	1.02597	6.45652	78	1.20513	1.21567	89	1	85	3
Bos taurus	Cow	Btaur	Tip	19889	619	1806	2.92	70	730	867	1.19	14	402	9463	83	NA	NA	ML31	NA	3	0.000949548	1349	1.98147	1.37349	114	1.07018	2.91761	118	1.15254	1.18767	77	1.02597	60	10
NA	NA	ML1	Internal	20160	420	818	1.95	41	89	92	1.03	0	37	10303	7	6	NA	ML3	Ptrog;Hsapi	1	0.0104777	509	1.78782	2.85714	20	1.05	1.94762	35	1.02857	1.03371	6	1	0	1
NA	NA	ML3	Internal	19434	120	182	1.52	27	72	82	1.14	8	6	10620	5	13	NA	ML5	ML1;Pabel	2	0.00241152	192	1.375	0.2	1	1	1.51667	2	1	1.13889	0	NA	0	6
NA	NA	ML5	Internal	19334	100	136	1.36	22	72	77	1.07	2	24	10640	6	18	NA	ML7	ML3;Nleuc	2	0.00241152	172	1.23837	0.333333	2	1	1.36	12	1.08333	1.06944	0	NA	0	4
NA	NA	ML9	Internal	19650	307	522	1.43	138	113	100	1.2	57	77	10392	1	11	NA	ML11	Mmula;Panub	2	0.00241152	420	1.09048	21	21	1	1.11726	22	1	1.0177	5	1	4	50
NA	NA	ML11	Internal	19422	219	343	1.12	7	107	115	1.02	4	40	10486	12	12	NA	ML7	ML9;Csaba	2	0.00241152	326	1.22393	0.5	6	1	1.24658	14	1	1.17757	2	1	1	0
NA	NA	ML7	Internal	19275	366	273	1.25	38	83	126	1.18	2	3	10363	16	24	NA	ML13	ML5;ML11	2	0.00241152	449	1.3853	NA	0	NA	1.42623	30	1	1.20482	3	1	0	2
NA	NA	ML13	Internal	18853	185	281	1.52	22	88	101	1.15	0	7	10539	27	40	NA	ML15	ML7;Cjacc	3	0.000949548	273	1.39927	0.111111	3	1	1.51892	4	1.25	1.14773	4	1	2	0
NA	NA	ML15	Internal	18673	72	85	1.18	46	59	98	1.66	7	20	10681	6	67	NA	ML17	ML13;Csyri	3	0.000949548	131	1.39695	0.166667	1	1	1.18056	5	1	1.66102	2	1	1	5
NA	NA	ML19	Internal	17860	165	121	1.17	9	585	409	2.39	57	355	10062	23	36	NA	ML21	Mmuri;Pcoqu	3	0.000949548	750	1.35067	0.478261	11	1	1.09091	9	1	1.42393	11	1	7	1
NA	NA	ML21	Internal	18513	45	180	1.09	6	203	833	1.42	7	142	10564	14	59	NA	ML17	ML19;Ogarn	3	0.000949548	248	1.125	0.214286	3	1	1.17778	2	1	1.1133	5	1	5	0
NA	NA	ML17	Internal	18686	103	53	1.18	34	171	226	1.11	35	44	10538	14	73	NA	ML23	ML15;ML21	3	0.000949548	274	1.93431	0.357143	5	1	1.17476	5	1	2.39181	16	1	8	6
NA	NA	ML25	Internal	19852	333	29	5.8	63	414	41	1.14	12	222	10065	70	17	NA	ML23	Mmusc;Rnorv	3	0.000949548	747	2.49264	0.328571	23	1	4.11411	24	1.20833	1.18841	26	1	24	3
NA	NA	ML23	Internal	18974	5	1370	4.11	3	36	492	1.19	4	2	10771	6	87	NA	ML27	ML17;ML25	3	0.000949548	41	1.70732	0.333333	2	1	5.8	0	NA	1.13889	8	1	0	0
NA	NA	ML29	Internal	18871	35	42	1.2	5	116	121	1.04	3	77	10661	9	74	NA	ML31	Cfami;Ecaba	3	0.000949548	151	1.07947	0.444444	4	1	1.2	5	1	1.0431	4	1	4	0
NA	NA	ML31	Internal	18950	34	53	1.56	9	71	89	1.25	3	4	10707	10	83	NA	ML27	ML29;Btaur	3	0.000949548	105	1.35238	NA	0	NA	1.55882	0	NA	1.25352	0	NA	0	1
NA	NA	ML27	ROOT	NA	NA			NA	NA			NA	NA	NA	NA	93	NA	NA	ML23;ML31	3	0.000949548	NA	NA	NA	NA	NA	NA	NA	NA	NA	NA	NA	NA	NA
# NEWICK TREE WITH NODE LABELS:	(((((((((Chimpanzee:6,Human:6)ML1:7,Orangutan:13)ML3:5,Gibbon:18)ML5:6,((Macaque:11,Baboon:11)ML9:1,Vervet:12)ML11:12)ML7:16,Marmoset:40)ML13:27,Tarsier:67)ML15:6,((Mouse lemur:36,Sifaka:36)ML19:23,Galago:59)ML21:14)ML17:14,(Mouse:17,Rat:17)ML25:70)ML23:6,((Dog:74,Horse:74)ML29:9,Cow:83)ML31:10)ML27;
